# Supplementary material for: A tissue-based draft map of the murine MHC class I immunopeptidome
Source: Sci Data. 2018 Aug 7;5:180157. doi: 10.1038/sdata.2018.157 (PMC6080492; doi:10.1038/sdata.2018.157)
Supplement: Supplementary file 1 [file sdata2018157-isa1.zip › i_Investigation.txt]

# Investigation File generated for Scientific Data with Investigation File Authoring Tool version 0.1.0 on 09/07/2018 - This metadata file is CC0
ONTOLOGY SOURCE REFERENCE
Term Source Name	NCBITAXON	UBERON	BTO	CLO	ERO	EFO	OBI	BAO	NCIT
Term Source File	http://data.bioontology.org/ontologies/NCBITAXON	http://data.bioontology.org/ontologies/UBERON	http://data.bioontology.org/ontologies/BTO	http://data.bioontology.org/ontologies/CLO	http://data.bioontology.org/ontologies/ERO	http://data.bioontology.org/ontologies/EFO	http://data.bioontology.org/ontologies/OBI	http://data.bioontology.org/ontologies/BAO	http://data.bioontology.org/ontologies/NCIT
Term Source Version	2016AB	releases/2014-06-15	unknown	2.1.106	2013-08-02	2.97	2014-08-18	2.0	17.06d
Term Source Description	National Center for Biotechnology Information (NCBI) Organismal Classification	Uber Anatomy Ontology	BRENDA Tissue and Enzyme Source Ontology	Cell Line Ontology	Eagle-I Research Resource Ontology	Experimental Factor Ontology	Ontology for Biomedical Investigations	BioAssay Ontology	National Cancer Institute Thesaurus
INVESTIGATION
Investigation Identifier
Investigation Title
Investigation Description
Investigation Submission Date
Investigation Public Release Date
INVESTIGATION PUBLICATIONS
Investigation PubMed ID
Investigation Publication DOI
Investigation Publication Author List
Investigation Publication Title
Investigation Publication Status
Investigation Publication Status Term Accession Number
Investigation Publication Status Term Source REF
INVESTIGATION CONTACTS
Investigation Person Last Name
Investigation Person Mid Initials
Investigation Person First Name
Investigation Person Address
Investigation Person Phone
Investigation Person Fax
Investigation Person Email
Investigation Person Affiliation
Investigation Person Roles
Investigation Person Roles Term Accession Number
Investigation Person Roles Term Source REF
STUDY
Study Identifier	10.1038/sdata.2018.157
Study Title	A tissue-based draft map of the murine MHC class I immunopeptidome
Study Submission Date	19/02/2018
Study Public Release Date	07/08/2018
Study Description	http://www.nature.com/articles/sdata2018157#abstract
Study File Name	s_study.txt
Comment[Subject Keywords]	/;/
Comment[Manuscript Licence]	CC BY-4.0
Comment[Experimental Metadata Licence]	CC0
Comment[Supplementary Information File Name]		Supplementary Information
Comment[Supplementary Information File Type]	x-zip-compressed	pdf
Comment[Supplementary Information File URL]	http://www.nature.com/articles/sdata2018157#supplementary-information	http://www.nature.com/articles/sdata2018157#supplementary-information
Comment[Data Repository]	PRIDE;figshare
Comment[Data Record Accession]	PXD008733;doi:10.6084/m9.figshare.c.4118675
Comment[Data Record URI]	 http://identifiers.org/pride.project:PXD008733;https://doi.org/10.6084/m9.figshare.c.4118675
STUDY DESIGN DESCRIPTORS
Study Design Type	mass spectrometry data analysis objective	peptide mapping	biomolecular annotation design
Study Design Type Term Accession Number	ERO:0100124	ERO:0001663	http://www.ebi.ac.uk/efo/EFO_0004665
Study Design Type Term Source REF	ERO	ERO	EFO
STUDY PUBLICATIONS
Study PubMed ID
Study Publication DOI
Study Publication Author List
Study Publication Title
Study Publication Status
Study Publication Status Term Accession Number
Study Publication Status Term Source REF
STUDY FACTORS
Study Factor Name	MHC allele	cell line	tissue
Study Factor Type	allele information	cell line	tissue
Study Factor Type Term Accession Number	OBI:0001352	CLO:0000031	UBERON:0000479
Study Factor Type Term Source REF	OBI	OBI	OBI
STUDY ASSAYS
Study Assay Measurement Type	mass spectrometry assay measuring MHC ligand processing and presentation of MHC ligands eluted from cellular MHC
Study Assay Measurement Type Term Accession Number	OBI:0001489
Study Assay Measurement Type Term Source REF	OBI
Study Assay Technology Type	SWATH MS protein profiling assay
Study Assay Technology Type Term Accession Number	BAO:0010028
Study Assay Technology Type Term Source REF	BAO
Study Assay Technology Platform	Orbitrap Fusion Lumos; Triple TOF 5600
Study Assay File Name	a_assay.txt
STUDY PROTOCOLS
Study Protocol Name	Mouse tissues and cell lines	Isolation of MHC class I-associated peptides	DDA mass spectrometry	Database search engines, statistical validation, high-confidence filters and spectral library generation
Study Protocol Type	sample collection protocol	Specimen Isolation	mass spectrometry assay	PeptideAtlas
Study Protocol Type Term Accession Number	http://www.ebi.ac.uk/efo/EFO_0005518	NCIT:C128947	OBI:0000470	NCIT:C82335
Study Protocol Type Term Source REF	EFO	NCIT	OBI	NCIT
Study Protocol Description				
Study Protocol URI	""	""	""	""
Study Protocol Version				
Study Protocol Parameters Name	""	""	instrument; manufacturer; fragmentation method	""
Study Protocol Parameters Name Term Accession Number	""	""	""	""
Study Protocol Parameters Name Term Source REF	""	""	""	""
Study Protocol Components Name	""	""	""	""
Study Protocol Components Type	""	""	""	""
Study Protocol Components Type Term Accession Number	""	""	""	""
Study Protocol Components Type Term Source REF	""	""	""	""
STUDY CONTACTS
Study Person Last Name	Schuster	Shao	Weiss	Pedrioli	Roth	Weller	Campbell	Deutsch	Moritz	Planz	Rammensee	Aebersold	Caron
Study Person First Name	Heiko	Wenguang	Tobias	Patrick G.A.	Patrick	Michael	David S.	Eric W.	Robert L.	Oliver	Hans-Georg	Ruedi	Etienne
Study Person Mid Initials													
Study Person Email	""	""	""	""	""	""	""	""	""	""	""	aebersold@imsb.biol.ethz.ch	caron@imsb.biol.ethz.ch
Study Person Phone													
Study Person Fax													
Study Person Address													
Study Person Affiliation	Department of Immunology, Interfaculty Institute for Cell Biology, University of Tübingen, Tübingen 72076, Germany	Department of Biology, Institute of Molecular Systems Biology, ETH Zurich, Zurich 8093, Switzerland	Department of Neurology and Brain Tumor Center, University Hospital Zurich and University of Zurich, 8091 Zurich, Switzerland	Department of Biology, Institute of Molecular Systems Biology, ETH Zurich, Zurich 8093, Switzerland	Department of Neurology and Brain Tumor Center, University Hospital Zurich and University of Zurich, 8091 Zurich, Switzerland	Department of Neurology and Brain Tumor Center, University Hospital Zurich and University of Zurich, 8091 Zurich, Switzerland	Institute for Systems Biology, Seattle, Washington 98109, USA	Institute for Systems Biology, Seattle, Washington 98109, USA	Institute for Systems Biology, Seattle, Washington 98109, USA	Department of Immunology, Interfaculty Institute for Cell Biology, University of Tübingen, Tübingen 72076, Germany	Department of Immunology, Interfaculty Institute for Cell Biology, University of Tübingen, Tübingen 72076, Germany	Department of Biology, Institute of Molecular Systems Biology, ETH Zurich, Zurich 8093, Switzerland	Department of Biology, Institute of Molecular Systems Biology, ETH Zurich, Zurich 8093, Switzerland
Study Person Roles													
Study Person Roles Term Accession Number													
Study Person Roles Term Source REF													
Comment[Study Person ORCID]												0000-0002-9576-3267	
Comment[Funder]													
Comment[FundRef ID]													
Comment[Funder Term Source REF]													
Comment[Grant Identifier]													
