# Supplementary material for: A tissue-based draft map of the murine MHC class I immunopeptidome
Source: Sci Data. 2018 Aug 7;5:180157. doi: 10.1038/sdata.2018.157 (PMC6080492; doi:10.1038/sdata.2018.157)
Supplement: Supplementary file 1 [file sdata2018157-isa1.zip › s_study.txt]

Source Name	Characteristics[organism]	Term Source REF	Term Accession Number	Characteristics[organism part]	Term Source REF	Term Accession Number	Characteristics[cell line]	Term Source REF	Term Accession Number	Protocol REF	Protocol REF	Sample Name	Factor Value[MHC allele]	Factor Value[cell line]	Factor Value[tissue]
The Jackson Laboratory	Mus musculus	NCBITAXON	http://purl.bioontology.org/ontology/NCBITAXON/10090	brain	UBERON	UBERON:0000955				Mouse tissues and cell lines	Isolation of MHC class I-associated peptides	SYSMHC00018_carone_150522_Aebersold_Switzerland_brain_B22_H2Db_CID_1	H2Db		brain
The Jackson Laboratory	Mus musculus	NCBITAXON	http://purl.bioontology.org/ontology/NCBITAXON/10090	brain	UBERON	UBERON:0000955				Mouse tissues and cell lines	Isolation of MHC class I-associated peptides	SYSMHC00018_carone_150522_Aebersold_Switzerland_brain_Y3_H2Kb_CID_1	H2Kb		brain
The Jackson Laboratory	Mus musculus	NCBITAXON	http://purl.bioontology.org/ontology/NCBITAXON/10090	colon	UBERON	UBERON:0001155				Mouse tissues and cell lines	Isolation of MHC class I-associated peptides	SYSMHC00018_carone_150522_Aebersold_Switzerland_colon_B22_H2Db_CID_1	H2Db		colon
The Jackson Laboratory	Mus musculus	NCBITAXON	http://purl.bioontology.org/ontology/NCBITAXON/10090	colon	UBERON	UBERON:0001155				Mouse tissues and cell lines	Isolation of MHC class I-associated peptides	SYSMHC00018_carone_150522_Aebersold_Switzerland_colon_Y3_H2Kb_CID_1	H2Kb		colon
The Jackson Laboratory	Mus musculus	NCBITAXON	http://purl.bioontology.org/ontology/NCBITAXON/10090	kidney	UBERON	UBERON:0002113				Mouse tissues and cell lines	Isolation of MHC class I-associated peptides	SYSMHC00018_carone_150522_Aebersold_Switzerland_kidney_B22_H2Db_CID_1	H2Db		kidney
The Jackson Laboratory	Mus musculus	NCBITAXON	http://purl.bioontology.org/ontology/NCBITAXON/10090	kidney	UBERON	UBERON:0002113				Mouse tissues and cell lines	Isolation of MHC class I-associated peptides	SYSMHC00018_carone_150522_Aebersold_Switzerland_kidney_Y3_H2Kb_CID_1	H2Kb		kidney
The Jackson Laboratory	Mus musculus	NCBITAXON	http://purl.bioontology.org/ontology/NCBITAXON/10090	liver	UBERON	UBERON:0002107				Mouse tissues and cell lines	Isolation of MHC class I-associated peptides	SYSMHC00018_carone_150522_Aebersold_Switzerland_liver_B22_H2Db_CID_1	H2Db		liver
The Jackson Laboratory	Mus musculus	NCBITAXON	http://purl.bioontology.org/ontology/NCBITAXON/10090	liver	UBERON	UBERON:0002107				Mouse tissues and cell lines	Isolation of MHC class I-associated peptides	SYSMHC00018_carone_150522_Aebersold_Switzerland_liver_Y3_H2Kb_CID_1	H2Kb		liver
The Jackson Laboratory	Mus musculus	NCBITAXON	http://purl.bioontology.org/ontology/NCBITAXON/10090	lung	UBERON	UBERON:0002048				Mouse tissues and cell lines	Isolation of MHC class I-associated peptides	SYSMHC00018_carone_150522_Aebersold_Switzerland_lung_B22_H2Db_CID_1	H2Db		lung
The Jackson Laboratory	Mus musculus	NCBITAXON	http://purl.bioontology.org/ontology/NCBITAXON/10090	lung	UBERON	UBERON:0002048				Mouse tissues and cell lines	Isolation of MHC class I-associated peptides	SYSMHC00018_carone_150522_Aebersold_Switzerland_lung_Y3_H2Kb_CID_1	H2Kb		lung
The Jackson Laboratory	Mus musculus	NCBITAXON	http://purl.bioontology.org/ontology/NCBITAXON/10090	small intestine	UBERON	UBERON:0002108				Mouse tissues and cell lines	Isolation of MHC class I-associated peptides	SYSMHC00018_carone_150522_Aebersold_Switzerland_sintest_B22_H2Db_CID_1	H2Db		small intestine
The Jackson Laboratory	Mus musculus	NCBITAXON	http://purl.bioontology.org/ontology/NCBITAXON/10090	small intestine	UBERON	UBERON:0002108				Mouse tissues and cell lines	Isolation of MHC class I-associated peptides	SYSMHC00018_carone_150522_Aebersold_Switzerland_sintest_Y3_H2Kb_CID_1	H2Kb		small intestine
The Jackson Laboratory	Mus musculus	NCBITAXON	http://purl.bioontology.org/ontology/NCBITAXON/10090	bladder organ	UBERON	UBERON:0018707				Mouse tissues and cell lines	Isolation of MHC class I-associated peptides	SYSMHC00018_carone_150821_Aebersold_Switzerland_bladder_Db_H2Db_CID_1	H2Db		bladder organ
The Jackson Laboratory	Mus musculus	NCBITAXON	http://purl.bioontology.org/ontology/NCBITAXON/10090	bladder organ	UBERON	UBERON:0018707				Mouse tissues and cell lines	Isolation of MHC class I-associated peptides	SYSMHC00018_carone_150821_Aebersold_Switzerland_bladder_Db_H2Db_CID_2	H2Db		bladder organ
The Jackson Laboratory	Mus musculus	NCBITAXON	http://purl.bioontology.org/ontology/NCBITAXON/10090	bladder organ	UBERON	UBERON:0018707				Mouse tissues and cell lines	Isolation of MHC class I-associated peptides	SYSMHC00018_carone_150821_Aebersold_Switzerland_bladder_Kb_H2Kb_CID_1	H2Kb		bladder organ
The Jackson Laboratory	Mus musculus	NCBITAXON	http://purl.bioontology.org/ontology/NCBITAXON/10090	bladder organ	UBERON	UBERON:0018707				Mouse tissues and cell lines	Isolation of MHC class I-associated peptides	SYSMHC00018_carone_150821_Aebersold_Switzerland_bladder_Kb_H2Kb_CID_2	H2Kb		bladder organ
The Jackson Laboratory	Mus musculus	NCBITAXON	http://purl.bioontology.org/ontology/NCBITAXON/10090	heart	UBERON	UBERON:0000948				Mouse tissues and cell lines	Isolation of MHC class I-associated peptides	SYSMHC00018_carone_150821_Aebersold_Switzerland_heart_Db_H2Db_CID_1	H2Db		heart
The Jackson Laboratory	Mus musculus	NCBITAXON	http://purl.bioontology.org/ontology/NCBITAXON/10090	heart	UBERON	UBERON:0000948				Mouse tissues and cell lines	Isolation of MHC class I-associated peptides	SYSMHC00018_carone_150821_Aebersold_Switzerland_heart_Db_H2Db_CID_2	H2Db		heart
The Jackson Laboratory	Mus musculus	NCBITAXON	http://purl.bioontology.org/ontology/NCBITAXON/10090	heart	UBERON	UBERON:0000948				Mouse tissues and cell lines	Isolation of MHC class I-associated peptides	SYSMHC00018_carone_150821_Aebersold_Switzerland_heart_Kb_H2Kb_CID_1	H2Kb		heart
The Jackson Laboratory	Mus musculus	NCBITAXON	http://purl.bioontology.org/ontology/NCBITAXON/10090	heart	UBERON	UBERON:0000948				Mouse tissues and cell lines	Isolation of MHC class I-associated peptides	SYSMHC00018_carone_150821_Aebersold_Switzerland_heart_Kb_H2Kb_CID_2	H2Kb		heart
The Jackson Laboratory	Mus musculus	NCBITAXON	http://purl.bioontology.org/ontology/NCBITAXON/10090	spleen	UBERON	UBERON:0002106				Mouse tissues and cell lines	Isolation of MHC class I-associated peptides	SYSMHC00018_carone_150821_Aebersold_Switzerland_spleen_Db_H2Db_CID_1	H2Db		spleen
The Jackson Laboratory	Mus musculus	NCBITAXON	http://purl.bioontology.org/ontology/NCBITAXON/10090	spleen	UBERON	UBERON:0002106				Mouse tissues and cell lines	Isolation of MHC class I-associated peptides	SYSMHC00018_carone_150821_Aebersold_Switzerland_spleen_Db_H2Db_CID_2	H2Db		spleen
The Jackson Laboratory	Mus musculus	NCBITAXON	http://purl.bioontology.org/ontology/NCBITAXON/10090	spleen	UBERON	UBERON:0002106				Mouse tissues and cell lines	Isolation of MHC class I-associated peptides	SYSMHC00018_carone_150821_Aebersold_Switzerland_spleen_Kb_H2Kb_CID_1	H2Kb		spleen
The Jackson Laboratory	Mus musculus	NCBITAXON	http://purl.bioontology.org/ontology/NCBITAXON/10090	spleen	UBERON	UBERON:0002106				Mouse tissues and cell lines	Isolation of MHC class I-associated peptides	SYSMHC00018_carone_150821_Aebersold_Switzerland_spleen_Kb_H2Kb_CID_2	H2Kb		spleen
The Jackson Laboratory	Mus musculus	NCBITAXON	http://purl.bioontology.org/ontology/NCBITAXON/10090	stomach	UBERON	UBERON:0000945				Mouse tissues and cell lines	Isolation of MHC class I-associated peptides	SYSMHC00018_carone_150821_Aebersold_Switzerland_stomach_Db_H2Db_CID_1	H2Db		stomach
The Jackson Laboratory	Mus musculus	NCBITAXON	http://purl.bioontology.org/ontology/NCBITAXON/10090	stomach	UBERON	UBERON:0000945				Mouse tissues and cell lines	Isolation of MHC class I-associated peptides	SYSMHC00018_carone_150821_Aebersold_Switzerland_stomach_Db_H2Db_CID_2	H2Db		stomach
The Jackson Laboratory	Mus musculus	NCBITAXON	http://purl.bioontology.org/ontology/NCBITAXON/10090	stomach	UBERON	UBERON:0000945				Mouse tissues and cell lines	Isolation of MHC class I-associated peptides	SYSMHC00018_carone_150821_Aebersold_Switzerland_stomach_Kb_H2Kb_CID_1	H2Kb		stomach
The Jackson Laboratory	Mus musculus	NCBITAXON	http://purl.bioontology.org/ontology/NCBITAXON/10090	stomach	UBERON	UBERON:0000945				Mouse tissues and cell lines	Isolation of MHC class I-associated peptides	SYSMHC00018_carone_150821_Aebersold_Switzerland_stomach_Kb_H2Kb_CID_2	H2Kb		stomach
The Jackson Laboratory	Mus musculus	NCBITAXON	http://purl.bioontology.org/ontology/NCBITAXON/10090	testis	UBERON	UBERON:0000473				Mouse tissues and cell lines	Isolation of MHC class I-associated peptides	SYSMHC00018_carone_150821_Aebersold_Switzerland_testis_Db_H2Db_CID_1	H2Db		testis
The Jackson Laboratory	Mus musculus	NCBITAXON	http://purl.bioontology.org/ontology/NCBITAXON/10090	testis	UBERON	UBERON:0000473				Mouse tissues and cell lines	Isolation of MHC class I-associated peptides	SYSMHC00018_carone_150821_Aebersold_Switzerland_testis_Db_H2Db_CID_2	H2Db		testis
The Jackson Laboratory	Mus musculus	NCBITAXON	http://purl.bioontology.org/ontology/NCBITAXON/10090	testis	UBERON	UBERON:0000473				Mouse tissues and cell lines	Isolation of MHC class I-associated peptides	SYSMHC00018_carone_150821_Aebersold_Switzerland_testis_Kb_H2Kb_CID_1	H2Kb		testis
The Jackson Laboratory	Mus musculus	NCBITAXON	http://purl.bioontology.org/ontology/NCBITAXON/10090	testis	UBERON	UBERON:0000473				Mouse tissues and cell lines	Isolation of MHC class I-associated peptides	SYSMHC00018_carone_150821_Aebersold_Switzerland_testis_Kb_H2Kb_CID_2	H2Kb		testis
The Jackson Laboratory	Mus musculus	NCBITAXON	http://purl.bioontology.org/ontology/NCBITAXON/10090	thymus	UBERON	UBERON:0002370				Mouse tissues and cell lines	Isolation of MHC class I-associated peptides	SYSMHC00018_carone_150821_Aebersold_Switzerland_thymus_Db_H2Db_CID_1	H2Db		thymus
The Jackson Laboratory	Mus musculus	NCBITAXON	http://purl.bioontology.org/ontology/NCBITAXON/10090	thymus	UBERON	UBERON:0002370				Mouse tissues and cell lines	Isolation of MHC class I-associated peptides	SYSMHC00018_carone_150821_Aebersold_Switzerland_thymus_Db_H2Db_CID_2	H2Db		thymus
The Jackson Laboratory	Mus musculus	NCBITAXON	http://purl.bioontology.org/ontology/NCBITAXON/10090	thymus	UBERON	UBERON:0002370				Mouse tissues and cell lines	Isolation of MHC class I-associated peptides	SYSMHC00018_carone_150821_Aebersold_Switzerland_thymus_Kb_H2Kb_CID_1	H2Kb		thymus
The Jackson Laboratory	Mus musculus	NCBITAXON	http://purl.bioontology.org/ontology/NCBITAXON/10090	thymus	UBERON	UBERON:0002370				Mouse tissues and cell lines	Isolation of MHC class I-associated peptides	SYSMHC00018_carone_150821_Aebersold_Switzerland_thymus_Kb_H2Kb_CID_2	H2Kb		thymus
The Jackson Laboratory	Mus musculus	NCBITAXON	http://purl.bioontology.org/ontology/NCBITAXON/10090	bladder organ	UBERON	UBERON:0018707				Mouse tissues and cell lines	Isolation of MHC class I-associated peptides	SYSMHC00018_carone_150824_Aebersold_Switzerland_bladder_Db_H2Db_CID_1	H2Db		bladder organ
The Jackson Laboratory	Mus musculus	NCBITAXON	http://purl.bioontology.org/ontology/NCBITAXON/10090	bladder organ	UBERON	UBERON:0018707				Mouse tissues and cell lines	Isolation of MHC class I-associated peptides	SYSMHC00018_carone_150824_Aebersold_Switzerland_bladder_Db_H2Db_CID_2	H2Db		bladder organ
The Jackson Laboratory	Mus musculus	NCBITAXON	http://purl.bioontology.org/ontology/NCBITAXON/10090	bladder organ	UBERON	UBERON:0018707				Mouse tissues and cell lines	Isolation of MHC class I-associated peptides	SYSMHC00018_carone_150824_Aebersold_Switzerland_bladder_Kb_H2Kb_CID_1	H2Kb		bladder organ
The Jackson Laboratory	Mus musculus	NCBITAXON	http://purl.bioontology.org/ontology/NCBITAXON/10090	bladder organ	UBERON	UBERON:0018707				Mouse tissues and cell lines	Isolation of MHC class I-associated peptides	SYSMHC00018_carone_150824_Aebersold_Switzerland_bladder_Kb_H2Kb_CID_2	H2Kb		bladder organ
The Jackson Laboratory	Mus musculus	NCBITAXON	http://purl.bioontology.org/ontology/NCBITAXON/10090	heart	UBERON	UBERON:0000948				Mouse tissues and cell lines	Isolation of MHC class I-associated peptides	SYSMHC00018_carone_150824_Aebersold_Switzerland_heart_Db_H2Db_CID_1	H2Db		heart
The Jackson Laboratory	Mus musculus	NCBITAXON	http://purl.bioontology.org/ontology/NCBITAXON/10090	heart	UBERON	UBERON:0000948				Mouse tissues and cell lines	Isolation of MHC class I-associated peptides	SYSMHC00018_carone_150824_Aebersold_Switzerland_heart_Db_H2Db_CID_2	H2Db		heart
The Jackson Laboratory	Mus musculus	NCBITAXON	http://purl.bioontology.org/ontology/NCBITAXON/10090	heart	UBERON	UBERON:0000948				Mouse tissues and cell lines	Isolation of MHC class I-associated peptides	SYSMHC00018_carone_150824_Aebersold_Switzerland_heart_Kb_H2Kb_CID_1	H2Kb		heart
The Jackson Laboratory	Mus musculus	NCBITAXON	http://purl.bioontology.org/ontology/NCBITAXON/10090	heart	UBERON	UBERON:0000948				Mouse tissues and cell lines	Isolation of MHC class I-associated peptides	SYSMHC00018_carone_150824_Aebersold_Switzerland_heart_Kb_H2Kb_CID_2	H2Kb		heart
The Jackson Laboratory	Mus musculus	NCBITAXON	http://purl.bioontology.org/ontology/NCBITAXON/10090	spleen	UBERON	UBERON:0002106				Mouse tissues and cell lines	Isolation of MHC class I-associated peptides	SYSMHC00018_carone_150824_Aebersold_Switzerland_spleen_Db_H2Db_CID_1	H2Db		spleen
The Jackson Laboratory	Mus musculus	NCBITAXON	http://purl.bioontology.org/ontology/NCBITAXON/10090	spleen	UBERON	UBERON:0002106				Mouse tissues and cell lines	Isolation of MHC class I-associated peptides	SYSMHC00018_carone_150824_Aebersold_Switzerland_spleen_Db_H2Db_CID_2	H2Db		spleen
The Jackson Laboratory	Mus musculus	NCBITAXON	http://purl.bioontology.org/ontology/NCBITAXON/10090	spleen	UBERON	UBERON:0002106				Mouse tissues and cell lines	Isolation of MHC class I-associated peptides	SYSMHC00018_carone_150824_Aebersold_Switzerland_spleen_Kb_H2Kb_CID_1	H2Kb		spleen
The Jackson Laboratory	Mus musculus	NCBITAXON	http://purl.bioontology.org/ontology/NCBITAXON/10090	spleen	UBERON	UBERON:0002106				Mouse tissues and cell lines	Isolation of MHC class I-associated peptides	SYSMHC00018_carone_150824_Aebersold_Switzerland_spleen_Kb_H2Kb_CID_2	H2Kb		spleen
The Jackson Laboratory	Mus musculus	NCBITAXON	http://purl.bioontology.org/ontology/NCBITAXON/10090	stomach	UBERON	UBERON:0000945				Mouse tissues and cell lines	Isolation of MHC class I-associated peptides	SYSMHC00018_carone_150824_Aebersold_Switzerland_stomach_Db_H2Db_CID_1	H2Db		stomach
The Jackson Laboratory	Mus musculus	NCBITAXON	http://purl.bioontology.org/ontology/NCBITAXON/10090	stomach	UBERON	UBERON:0000945				Mouse tissues and cell lines	Isolation of MHC class I-associated peptides	SYSMHC00018_carone_150824_Aebersold_Switzerland_stomach_Kb_H2Kb_CID_1	H2Kb		stomach
The Jackson Laboratory	Mus musculus	NCBITAXON	http://purl.bioontology.org/ontology/NCBITAXON/10090	testis	UBERON	UBERON:0000473				Mouse tissues and cell lines	Isolation of MHC class I-associated peptides	SYSMHC00018_carone_150824_Aebersold_Switzerland_testis_Db_H2Db_CID_1	H2Db		testis
The Jackson Laboratory	Mus musculus	NCBITAXON	http://purl.bioontology.org/ontology/NCBITAXON/10090	testis	UBERON	UBERON:0000473				Mouse tissues and cell lines	Isolation of MHC class I-associated peptides	SYSMHC00018_carone_150824_Aebersold_Switzerland_testis_Kb_H2Kb_CID_1	H2Kb		testis
The Jackson Laboratory	Mus musculus	NCBITAXON	http://purl.bioontology.org/ontology/NCBITAXON/10090	thymus	UBERON	UBERON:0002370				Mouse tissues and cell lines	Isolation of MHC class I-associated peptides	SYSMHC00018_carone_150824_Aebersold_Switzerland_thymus_Db_H2Db_CID_1	H2Db		thymus
The Jackson Laboratory	Mus musculus	NCBITAXON	http://purl.bioontology.org/ontology/NCBITAXON/10090	thymus	UBERON	UBERON:0002370				Mouse tissues and cell lines	Isolation of MHC class I-associated peptides	SYSMHC00018_carone_150824_Aebersold_Switzerland_thymus_Db_H2Db_CID_2	H2Db		thymus
The Jackson Laboratory	Mus musculus	NCBITAXON	http://purl.bioontology.org/ontology/NCBITAXON/10090	thymus	UBERON	UBERON:0002370				Mouse tissues and cell lines	Isolation of MHC class I-associated peptides	SYSMHC00018_carone_150824_Aebersold_Switzerland_thymus_Kb_H2Kb_CID_1	H2Kb		thymus
The Jackson Laboratory	Mus musculus	NCBITAXON	http://purl.bioontology.org/ontology/NCBITAXON/10090	brain	UBERON	UBERON:0000955				Mouse tissues and cell lines	Isolation of MHC class I-associated peptides	SYSMHC00018_carone_150825_Aebersold_Switzerland_brain_Db_H2Db_CID_1	H2Db		brain
The Jackson Laboratory	Mus musculus	NCBITAXON	http://purl.bioontology.org/ontology/NCBITAXON/10090	brain	UBERON	UBERON:0000955				Mouse tissues and cell lines	Isolation of MHC class I-associated peptides	SYSMHC00018_carone_150825_Aebersold_Switzerland_brain_Kb_H2Kb_CID_1	H2Kb		brain
The Jackson Laboratory	Mus musculus	NCBITAXON	http://purl.bioontology.org/ontology/NCBITAXON/10090	colon	UBERON	UBERON:0001155				Mouse tissues and cell lines	Isolation of MHC class I-associated peptides	SYSMHC00018_carone_150825_Aebersold_Switzerland_colon_Db_H2Db_CID_1	H2Db		colon
The Jackson Laboratory	Mus musculus	NCBITAXON	http://purl.bioontology.org/ontology/NCBITAXON/10090	colon	UBERON	UBERON:0001155				Mouse tissues and cell lines	Isolation of MHC class I-associated peptides	SYSMHC00018_carone_150825_Aebersold_Switzerland_colon_Kb_H2Kb_CID_1	H2Kb		colon
The Jackson Laboratory	Mus musculus	NCBITAXON	http://purl.bioontology.org/ontology/NCBITAXON/10090	kidney	UBERON	UBERON:0002113				Mouse tissues and cell lines	Isolation of MHC class I-associated peptides	SYSMHC00018_carone_150825_Aebersold_Switzerland_kidney_Db_H2Db_CID_1	H2Db		kidney
The Jackson Laboratory	Mus musculus	NCBITAXON	http://purl.bioontology.org/ontology/NCBITAXON/10090	kidney	UBERON	UBERON:0002113				Mouse tissues and cell lines	Isolation of MHC class I-associated peptides	SYSMHC00018_carone_150825_Aebersold_Switzerland_kidney_Kb_H2Kb_CID_1	H2Kb		kidney
The Jackson Laboratory	Mus musculus	NCBITAXON	http://purl.bioontology.org/ontology/NCBITAXON/10090	liver	UBERON	UBERON:0002107				Mouse tissues and cell lines	Isolation of MHC class I-associated peptides	SYSMHC00018_carone_150825_Aebersold_Switzerland_liver_Db_H2Db_CID_1	H2Db		liver
The Jackson Laboratory	Mus musculus	NCBITAXON	http://purl.bioontology.org/ontology/NCBITAXON/10090	liver	UBERON	UBERON:0002107				Mouse tissues and cell lines	Isolation of MHC class I-associated peptides	SYSMHC00018_carone_150825_Aebersold_Switzerland_liver_Kb_H2Kb_CID_1	H2Kb		liver
The Jackson Laboratory	Mus musculus	NCBITAXON	http://purl.bioontology.org/ontology/NCBITAXON/10090	lung	UBERON	UBERON:0002048				Mouse tissues and cell lines	Isolation of MHC class I-associated peptides	SYSMHC00018_carone_150825_Aebersold_Switzerland_lung_Db_H2Db_CID_1	H2Db		lung
The Jackson Laboratory	Mus musculus	NCBITAXON	http://purl.bioontology.org/ontology/NCBITAXON/10090	lung	UBERON	UBERON:0002048				Mouse tissues and cell lines	Isolation of MHC class I-associated peptides	SYSMHC00018_carone_150825_Aebersold_Switzerland_lung_Kb_H2Kb_CID_1	H2Kb		lung
The Jackson Laboratory	Mus musculus	NCBITAXON	http://purl.bioontology.org/ontology/NCBITAXON/10090	small intestine	UBERON	UBERON:0002108				Mouse tissues and cell lines	Isolation of MHC class I-associated peptides	SYSMHC00018_carone_150825_Aebersold_Switzerland_sintest_Db_H2Db_CID_1	H2Db		small intestine
The Jackson Laboratory	Mus musculus	NCBITAXON	http://purl.bioontology.org/ontology/NCBITAXON/10090	small intestine	UBERON	UBERON:0002108				Mouse tissues and cell lines	Isolation of MHC class I-associated peptides	SYSMHC00018_carone_150825_Aebersold_Switzerland_sintest_Kb_H2Kb_CID_1	H2Kb		small intestine
The Jackson Laboratory	Mus musculus	NCBITAXON	http://purl.bioontology.org/ontology/NCBITAXON/10090	brain	UBERON	UBERON:0000955				Mouse tissues and cell lines	Isolation of MHC class I-associated peptides	SYSMHC00018_carone_151221_Aebersold_Switzerland_brain_B22_H2Db_CID_1	H2Db		brain
The Jackson Laboratory	Mus musculus	NCBITAXON	http://purl.bioontology.org/ontology/NCBITAXON/10090	brain	UBERON	UBERON:0000955				Mouse tissues and cell lines	Isolation of MHC class I-associated peptides	SYSMHC00018_carone_151221_Aebersold_Switzerland_brain_B22_H2Db_CID_2	H2Db		brain
The Jackson Laboratory	Mus musculus	NCBITAXON	http://purl.bioontology.org/ontology/NCBITAXON/10090	brain	UBERON	UBERON:0000955				Mouse tissues and cell lines	Isolation of MHC class I-associated peptides	SYSMHC00018_carone_151221_Aebersold_Switzerland_brain_B22_H2Db_CID_3	H2Db		brain
The Jackson Laboratory	Mus musculus	NCBITAXON	http://purl.bioontology.org/ontology/NCBITAXON/10090	brain	UBERON	UBERON:0000955				Mouse tissues and cell lines	Isolation of MHC class I-associated peptides	SYSMHC00018_carone_151221_Aebersold_Switzerland_brain_Y3_H2Kb_CID_1	H2Kb		brain
The Jackson Laboratory	Mus musculus	NCBITAXON	http://purl.bioontology.org/ontology/NCBITAXON/10090	brain	UBERON	UBERON:0000955				Mouse tissues and cell lines	Isolation of MHC class I-associated peptides	SYSMHC00018_carone_151221_Aebersold_Switzerland_brain_Y3_H2Kb_CID_2	H2Kb		brain
The Jackson Laboratory	Mus musculus	NCBITAXON	http://purl.bioontology.org/ontology/NCBITAXON/10090	brain	UBERON	UBERON:0000955				Mouse tissues and cell lines	Isolation of MHC class I-associated peptides	SYSMHC00018_carone_151221_Aebersold_Switzerland_brain_Y3_H2Kb_CID_3	H2Kb		brain
The Jackson Laboratory	Mus musculus	NCBITAXON	http://purl.bioontology.org/ontology/NCBITAXON/10090	colon	UBERON	UBERON:0001155				Mouse tissues and cell lines	Isolation of MHC class I-associated peptides	SYSMHC00018_carone_151221_Aebersold_Switzerland_colon_B22_H2Db_CID_1	H2Db		colon
The Jackson Laboratory	Mus musculus	NCBITAXON	http://purl.bioontology.org/ontology/NCBITAXON/10090	colon	UBERON	UBERON:0001155				Mouse tissues and cell lines	Isolation of MHC class I-associated peptides	SYSMHC00018_carone_151221_Aebersold_Switzerland_colon_B22_H2Db_CID_2	H2Db		colon
The Jackson Laboratory	Mus musculus	NCBITAXON	http://purl.bioontology.org/ontology/NCBITAXON/10090	colon	UBERON	UBERON:0001155				Mouse tissues and cell lines	Isolation of MHC class I-associated peptides	SYSMHC00018_carone_151221_Aebersold_Switzerland_colon_B22_H2Db_CID_3	H2Db		colon
The Jackson Laboratory	Mus musculus	NCBITAXON	http://purl.bioontology.org/ontology/NCBITAXON/10090	colon	UBERON	UBERON:0001155				Mouse tissues and cell lines	Isolation of MHC class I-associated peptides	SYSMHC00018_carone_151221_Aebersold_Switzerland_colon_Y3_H2Kb_CID_1	H2Kb		colon
The Jackson Laboratory	Mus musculus	NCBITAXON	http://purl.bioontology.org/ontology/NCBITAXON/10090	colon	UBERON	UBERON:0001155				Mouse tissues and cell lines	Isolation of MHC class I-associated peptides	SYSMHC00018_carone_151221_Aebersold_Switzerland_colon_Y3_H2Kb_CID_2	H2Kb		colon
The Jackson Laboratory	Mus musculus	NCBITAXON	http://purl.bioontology.org/ontology/NCBITAXON/10090	colon	UBERON	UBERON:0001155				Mouse tissues and cell lines	Isolation of MHC class I-associated peptides	SYSMHC00018_carone_151221_Aebersold_Switzerland_colon_Y3_H2Kb_CID_3	H2Kb		colon
The Jackson Laboratory	Mus musculus	NCBITAXON	http://purl.bioontology.org/ontology/NCBITAXON/10090	heart	UBERON	UBERON:0000948				Mouse tissues and cell lines	Isolation of MHC class I-associated peptides	SYSMHC00018_carone_151221_Aebersold_Switzerland_heart_B22_H2Db_CID_1	H2Db		heart
The Jackson Laboratory	Mus musculus	NCBITAXON	http://purl.bioontology.org/ontology/NCBITAXON/10090	heart	UBERON	UBERON:0000948				Mouse tissues and cell lines	Isolation of MHC class I-associated peptides	SYSMHC00018_carone_151221_Aebersold_Switzerland_heart_B22_H2Db_CID_2	H2Db		heart
The Jackson Laboratory	Mus musculus	NCBITAXON	http://purl.bioontology.org/ontology/NCBITAXON/10090	heart	UBERON	UBERON:0000948				Mouse tissues and cell lines	Isolation of MHC class I-associated peptides	SYSMHC00018_carone_151221_Aebersold_Switzerland_heart_B22_H2Db_CID_3	H2Db		heart
The Jackson Laboratory	Mus musculus	NCBITAXON	http://purl.bioontology.org/ontology/NCBITAXON/10090	heart	UBERON	UBERON:0000948				Mouse tissues and cell lines	Isolation of MHC class I-associated peptides	SYSMHC00018_carone_151221_Aebersold_Switzerland_heart_Y3_H2Kb_CID_1	H2Kb		heart
The Jackson Laboratory	Mus musculus	NCBITAXON	http://purl.bioontology.org/ontology/NCBITAXON/10090	heart	UBERON	UBERON:0000948				Mouse tissues and cell lines	Isolation of MHC class I-associated peptides	SYSMHC00018_carone_151221_Aebersold_Switzerland_heart_Y3_H2Kb_CID_2	H2Kb		heart
The Jackson Laboratory	Mus musculus	NCBITAXON	http://purl.bioontology.org/ontology/NCBITAXON/10090	heart	UBERON	UBERON:0000948				Mouse tissues and cell lines	Isolation of MHC class I-associated peptides	SYSMHC00018_carone_151221_Aebersold_Switzerland_heart_Y3_H2Kb_CID_3	H2Kb		heart
The Jackson Laboratory	Mus musculus	NCBITAXON	http://purl.bioontology.org/ontology/NCBITAXON/10090	kidney	UBERON	UBERON:0002113				Mouse tissues and cell lines	Isolation of MHC class I-associated peptides	SYSMHC00018_carone_151221_Aebersold_Switzerland_kidney_B22_H2Db_CID_1	H2Db		kidney
The Jackson Laboratory	Mus musculus	NCBITAXON	http://purl.bioontology.org/ontology/NCBITAXON/10090	kidney	UBERON	UBERON:0002113				Mouse tissues and cell lines	Isolation of MHC class I-associated peptides	SYSMHC00018_carone_151221_Aebersold_Switzerland_kidney_B22_H2Db_CID_2	H2Db		kidney
The Jackson Laboratory	Mus musculus	NCBITAXON	http://purl.bioontology.org/ontology/NCBITAXON/10090	kidney	UBERON	UBERON:0002113				Mouse tissues and cell lines	Isolation of MHC class I-associated peptides	SYSMHC00018_carone_151221_Aebersold_Switzerland_kidney_B22_H2Db_CID_3	H2Db		kidney
The Jackson Laboratory	Mus musculus	NCBITAXON	http://purl.bioontology.org/ontology/NCBITAXON/10090	kidney	UBERON	UBERON:0002113				Mouse tissues and cell lines	Isolation of MHC class I-associated peptides	SYSMHC00018_carone_151221_Aebersold_Switzerland_kidney_Y3_H2Kb_CID_1	H2Kb		kidney
The Jackson Laboratory	Mus musculus	NCBITAXON	http://purl.bioontology.org/ontology/NCBITAXON/10090	kidney	UBERON	UBERON:0002113				Mouse tissues and cell lines	Isolation of MHC class I-associated peptides	SYSMHC00018_carone_151221_Aebersold_Switzerland_kidney_Y3_H2Kb_CID_2	H2Kb		kidney
The Jackson Laboratory	Mus musculus	NCBITAXON	http://purl.bioontology.org/ontology/NCBITAXON/10090	kidney	UBERON	UBERON:0002113				Mouse tissues and cell lines	Isolation of MHC class I-associated peptides	SYSMHC00018_carone_151221_Aebersold_Switzerland_kidney_Y3_H2Kb_CID_3	H2Kb		kidney
The Jackson Laboratory	Mus musculus	NCBITAXON	http://purl.bioontology.org/ontology/NCBITAXON/10090	liver	UBERON	UBERON:0002107				Mouse tissues and cell lines	Isolation of MHC class I-associated peptides	SYSMHC00018_carone_151221_Aebersold_Switzerland_liver_B22_H2Db_CID_1	H2Db		liver
The Jackson Laboratory	Mus musculus	NCBITAXON	http://purl.bioontology.org/ontology/NCBITAXON/10090	liver	UBERON	UBERON:0002107				Mouse tissues and cell lines	Isolation of MHC class I-associated peptides	SYSMHC00018_carone_151221_Aebersold_Switzerland_liver_B22_H2Db_CID_2	H2Db		liver
The Jackson Laboratory	Mus musculus	NCBITAXON	http://purl.bioontology.org/ontology/NCBITAXON/10090	liver	UBERON	UBERON:0002107				Mouse tissues and cell lines	Isolation of MHC class I-associated peptides	SYSMHC00018_carone_151221_Aebersold_Switzerland_liver_B22_H2Db_CID_3	H2Db		liver
The Jackson Laboratory	Mus musculus	NCBITAXON	http://purl.bioontology.org/ontology/NCBITAXON/10090	liver	UBERON	UBERON:0002107				Mouse tissues and cell lines	Isolation of MHC class I-associated peptides	SYSMHC00018_carone_151221_Aebersold_Switzerland_liver_Y3_H2Kb_CID_1	H2Kb		liver
The Jackson Laboratory	Mus musculus	NCBITAXON	http://purl.bioontology.org/ontology/NCBITAXON/10090	liver	UBERON	UBERON:0002107				Mouse tissues and cell lines	Isolation of MHC class I-associated peptides	SYSMHC00018_carone_151221_Aebersold_Switzerland_liver_Y3_H2Kb_CID_2	H2Kb		liver
The Jackson Laboratory	Mus musculus	NCBITAXON	http://purl.bioontology.org/ontology/NCBITAXON/10090	liver	UBERON	UBERON:0002107				Mouse tissues and cell lines	Isolation of MHC class I-associated peptides	SYSMHC00018_carone_151221_Aebersold_Switzerland_liver_Y3_H2Kb_CID_3	H2Kb		liver
The Jackson Laboratory	Mus musculus	NCBITAXON	http://purl.bioontology.org/ontology/NCBITAXON/10090	ovary	UBERON	UBERON:0000992				Mouse tissues and cell lines	Isolation of MHC class I-associated peptides	SYSMHC00018_carone_151221_Aebersold_Switzerland_ovary_B22_H2Db_CID_1	H2Db		ovary
The Jackson Laboratory	Mus musculus	NCBITAXON	http://purl.bioontology.org/ontology/NCBITAXON/10090	ovary	UBERON	UBERON:0000992				Mouse tissues and cell lines	Isolation of MHC class I-associated peptides	SYSMHC00018_carone_151221_Aebersold_Switzerland_ovary_B22_H2Db_CID_2	H2Db		ovary
The Jackson Laboratory	Mus musculus	NCBITAXON	http://purl.bioontology.org/ontology/NCBITAXON/10090	ovary	UBERON	UBERON:0000992				Mouse tissues and cell lines	Isolation of MHC class I-associated peptides	SYSMHC00018_carone_151221_Aebersold_Switzerland_ovary_B22_H2Db_CID_3	H2Db		ovary
The Jackson Laboratory	Mus musculus	NCBITAXON	http://purl.bioontology.org/ontology/NCBITAXON/10090	ovary	UBERON	UBERON:0000992				Mouse tissues and cell lines	Isolation of MHC class I-associated peptides	SYSMHC00018_carone_151221_Aebersold_Switzerland_ovary_Y3_H2Kb_CID_1	H2Kb		ovary
The Jackson Laboratory	Mus musculus	NCBITAXON	http://purl.bioontology.org/ontology/NCBITAXON/10090	ovary	UBERON	UBERON:0000992				Mouse tissues and cell lines	Isolation of MHC class I-associated peptides	SYSMHC00018_carone_151221_Aebersold_Switzerland_ovary_Y3_H2Kb_CID_2	H2Kb		ovary
The Jackson Laboratory	Mus musculus	NCBITAXON	http://purl.bioontology.org/ontology/NCBITAXON/10090	ovary	UBERON	UBERON:0000992				Mouse tissues and cell lines	Isolation of MHC class I-associated peptides	SYSMHC00018_carone_151221_Aebersold_Switzerland_ovary_Y3_H2Kb_CID_3	H2Kb		ovary
The Jackson Laboratory	Mus musculus	NCBITAXON	http://purl.bioontology.org/ontology/NCBITAXON/10090	small intestine	UBERON	UBERON:0002108				Mouse tissues and cell lines	Isolation of MHC class I-associated peptides	SYSMHC00018_carone_151221_Aebersold_Switzerland_sintest_B22_H2Db_CID_1	H2Db		small intestine
The Jackson Laboratory	Mus musculus	NCBITAXON	http://purl.bioontology.org/ontology/NCBITAXON/10090	small intestine	UBERON	UBERON:0002108				Mouse tissues and cell lines	Isolation of MHC class I-associated peptides	SYSMHC00018_carone_151221_Aebersold_Switzerland_sintest_B22_H2Db_CID_2	H2Db		small intestine
The Jackson Laboratory	Mus musculus	NCBITAXON	http://purl.bioontology.org/ontology/NCBITAXON/10090	small intestine	UBERON	UBERON:0002108				Mouse tissues and cell lines	Isolation of MHC class I-associated peptides	SYSMHC00018_carone_151221_Aebersold_Switzerland_sintest_B22_H2Db_CID_3	H2Db		small intestine
The Jackson Laboratory	Mus musculus	NCBITAXON	http://purl.bioontology.org/ontology/NCBITAXON/10090	small intestine	UBERON	UBERON:0002108				Mouse tissues and cell lines	Isolation of MHC class I-associated peptides	SYSMHC00018_carone_151221_Aebersold_Switzerland_sintest_B22_H2Db_CID_4	H2Db		small intestine
The Jackson Laboratory	Mus musculus	NCBITAXON	http://purl.bioontology.org/ontology/NCBITAXON/10090	small intestine	UBERON	UBERON:0002108				Mouse tissues and cell lines	Isolation of MHC class I-associated peptides	SYSMHC00018_carone_151221_Aebersold_Switzerland_sintest_Y3_H2Kb_CID_1	H2Kb		small intestine
The Jackson Laboratory	Mus musculus	NCBITAXON	http://purl.bioontology.org/ontology/NCBITAXON/10090	small intestine	UBERON	UBERON:0002108				Mouse tissues and cell lines	Isolation of MHC class I-associated peptides	SYSMHC00018_carone_151221_Aebersold_Switzerland_sintest_Y3_H2Kb_CID_2	H2Kb		small intestine
The Jackson Laboratory	Mus musculus	NCBITAXON	http://purl.bioontology.org/ontology/NCBITAXON/10090	small intestine	UBERON	UBERON:0002108				Mouse tissues and cell lines	Isolation of MHC class I-associated peptides	SYSMHC00018_carone_151221_Aebersold_Switzerland_sintest_Y3_H2Kb_CID_3	H2Kb		small intestine
The Jackson Laboratory	Mus musculus	NCBITAXON	http://purl.bioontology.org/ontology/NCBITAXON/10090	spleen	UBERON	UBERON:0002106				Mouse tissues and cell lines	Isolation of MHC class I-associated peptides	SYSMHC00018_carone_151221_Aebersold_Switzerland_spleen_B22_H2Db_CID_1	H2Db		spleen
The Jackson Laboratory	Mus musculus	NCBITAXON	http://purl.bioontology.org/ontology/NCBITAXON/10090	spleen	UBERON	UBERON:0002106				Mouse tissues and cell lines	Isolation of MHC class I-associated peptides	SYSMHC00018_carone_151221_Aebersold_Switzerland_spleen_B22_H2Db_CID_2	H2Db		spleen
The Jackson Laboratory	Mus musculus	NCBITAXON	http://purl.bioontology.org/ontology/NCBITAXON/10090	spleen	UBERON	UBERON:0002106				Mouse tissues and cell lines	Isolation of MHC class I-associated peptides	SYSMHC00018_carone_151221_Aebersold_Switzerland_spleen_B22_H2Db_CID_3	H2Db		spleen
The Jackson Laboratory	Mus musculus	NCBITAXON	http://purl.bioontology.org/ontology/NCBITAXON/10090	spleen	UBERON	UBERON:0002106				Mouse tissues and cell lines	Isolation of MHC class I-associated peptides	SYSMHC00018_carone_151221_Aebersold_Switzerland_spleen_Y3_H2Kb_CID_1	H2Kb		spleen
The Jackson Laboratory	Mus musculus	NCBITAXON	http://purl.bioontology.org/ontology/NCBITAXON/10090	spleen	UBERON	UBERON:0002106				Mouse tissues and cell lines	Isolation of MHC class I-associated peptides	SYSMHC00018_carone_151221_Aebersold_Switzerland_spleen_Y3_H2Kb_CID_2	H2Kb		spleen
The Jackson Laboratory	Mus musculus	NCBITAXON	http://purl.bioontology.org/ontology/NCBITAXON/10090	spleen	UBERON	UBERON:0002106				Mouse tissues and cell lines	Isolation of MHC class I-associated peptides	SYSMHC00018_carone_151221_Aebersold_Switzerland_spleen_Y3_H2Kb_CID_3	H2Kb		spleen
The Jackson Laboratory	Mus musculus	NCBITAXON	http://purl.bioontology.org/ontology/NCBITAXON/10090	uterus	UBERON	UBERON:0000995				Mouse tissues and cell lines	Isolation of MHC class I-associated peptides	SYSMHC00018_carone_151221_Aebersold_Switzerland_uterus_B22_H2Db_CID_1	H2Db		uterus
The Jackson Laboratory	Mus musculus	NCBITAXON	http://purl.bioontology.org/ontology/NCBITAXON/10090	uterus	UBERON	UBERON:0000995				Mouse tissues and cell lines	Isolation of MHC class I-associated peptides	SYSMHC00018_carone_151221_Aebersold_Switzerland_uterus_B22_H2Db_CID_2	H2Db		uterus
The Jackson Laboratory	Mus musculus	NCBITAXON	http://purl.bioontology.org/ontology/NCBITAXON/10090	uterus	UBERON	UBERON:0000995				Mouse tissues and cell lines	Isolation of MHC class I-associated peptides	SYSMHC00018_carone_151221_Aebersold_Switzerland_uterus_B22_H2Db_CID_3	H2Db		uterus
The Jackson Laboratory	Mus musculus	NCBITAXON	http://purl.bioontology.org/ontology/NCBITAXON/10090	uterus	UBERON	UBERON:0000995				Mouse tissues and cell lines	Isolation of MHC class I-associated peptides	SYSMHC00018_carone_151221_Aebersold_Switzerland_uterus_B22_H2Db_CID_4	H2Db		uterus
The Jackson Laboratory	Mus musculus	NCBITAXON	http://purl.bioontology.org/ontology/NCBITAXON/10090	uterus	UBERON	UBERON:0000995				Mouse tissues and cell lines	Isolation of MHC class I-associated peptides	SYSMHC00018_carone_151221_Aebersold_Switzerland_uterus_Y3_H2Kb_CID_1	H2Kb		uterus
The Jackson Laboratory	Mus musculus	NCBITAXON	http://purl.bioontology.org/ontology/NCBITAXON/10090	uterus	UBERON	UBERON:0000995				Mouse tissues and cell lines	Isolation of MHC class I-associated peptides	SYSMHC00018_carone_151221_Aebersold_Switzerland_uterus_Y3_H2Kb_CID_2	H2Kb		uterus
The Jackson Laboratory	Mus musculus	NCBITAXON	http://purl.bioontology.org/ontology/NCBITAXON/10090	uterus	UBERON	UBERON:0000995				Mouse tissues and cell lines	Isolation of MHC class I-associated peptides	SYSMHC00018_carone_151221_Aebersold_Switzerland_uterus_Y3_H2Kb_CID_3	H2Kb		uterus
ATCC							melanoma cell line	BTO	BTO:0000849	Mouse tissues and cell lines	Isolation of MHC class I-associated peptides	SYSMHC00018_carone_160612_Aebersold_Switzerland_B16F10_B22_H2Db_HCD_1	H2Db	Cell line B16F10	melanoma
ATCC							melanoma cell line	BTO	BTO:0000849	Mouse tissues and cell lines	Isolation of MHC class I-associated peptides	SYSMHC00018_carone_160612_Aebersold_Switzerland_B16F10_B22_H2Db_HCD_2	H2Db	Cell line B16F10	melanoma
ATCC							melanoma cell line	BTO	BTO:0000849	Mouse tissues and cell lines	Isolation of MHC class I-associated peptides	SYSMHC00018_carone_160612_Aebersold_Switzerland_B16F10_Y3_H2Kb_HCD_1	H2Kb	Cell line B16F10	melanoma
ATCC							melanoma cell line	BTO	BTO:0000849	Mouse tissues and cell lines	Isolation of MHC class I-associated peptides	SYSMHC00018_carone_160612_Aebersold_Switzerland_B16F10_Y3_H2Kb_HCD_2	H2Kb	Cell line B16F10	melanoma
The Jackson Laboratory	Mus musculus	NCBITAXON	http://purl.bioontology.org/ontology/NCBITAXON/10090	colon	UBERON	UBERON:0001155				Mouse tissues and cell lines	Isolation of MHC class I-associated peptides	SYSMHC00018_carone_160612_Aebersold_Switzerland_colon_B22_H2Db_HCD_1	H2Db		colon
The Jackson Laboratory	Mus musculus	NCBITAXON	http://purl.bioontology.org/ontology/NCBITAXON/10090	colon	UBERON	UBERON:0001155				Mouse tissues and cell lines	Isolation of MHC class I-associated peptides	SYSMHC00018_carone_160612_Aebersold_Switzerland_colon_Y3_H2Kb_HCD_1	H2Kb		colon
ATCC							immortal mouse lymphocyte cell line cell	CLO	CLO:0000492	Mouse tissues and cell lines	Isolation of MHC class I-associated peptides	SYSMHC00018_carone_160612_Aebersold_Switzerland_EL4_B22_H2Db_HCD_1	H2Db	Cell line EL4	lymphoma
ATCC							immortal mouse lymphocyte cell line cell	CLO	CLO:0000492	Mouse tissues and cell lines	Isolation of MHC class I-associated peptides	SYSMHC00018_carone_160612_Aebersold_Switzerland_EL4_Y3_H2Kb_HCD_1	H2Kb	Cell line EL4	lymphoma
DSMZ							glioma cell line	BTO	BTO:0000711	Mouse tissues and cell lines	Isolation of MHC class I-associated peptides	SYSMHC00018_carone_160612_Aebersold_Switzerland_GL261_B22_H2Db_HCD_1	H2Db	Cell line GL261	malignant glioma
DSMZ							glioma cell line	BTO	BTO:0000711	Mouse tissues and cell lines	Isolation of MHC class I-associated peptides	SYSMHC00018_carone_160612_Aebersold_Switzerland_GL261_Y3_H2Kb_HCD_1	H2Kb	Cell line GL261	malignant glioma
The Jackson Laboratory	Mus musculus	NCBITAXON	http://purl.bioontology.org/ontology/NCBITAXON/10090	kidney	UBERON	UBERON:0002113				Mouse tissues and cell lines	Isolation of MHC class I-associated peptides	SYSMHC00018_carone_160612_Aebersold_Switzerland_kidney_B22_H2Db_HCD_1	H2Db		kidney
The Jackson Laboratory	Mus musculus	NCBITAXON	http://purl.bioontology.org/ontology/NCBITAXON/10090	kidney	UBERON	UBERON:0002113				Mouse tissues and cell lines	Isolation of MHC class I-associated peptides	SYSMHC00018_carone_160612_Aebersold_Switzerland_kidney_Y3_H2Kb_HCD_1	H2Kb		kidney
The Jackson Laboratory	Mus musculus	NCBITAXON	http://purl.bioontology.org/ontology/NCBITAXON/10090	liver	UBERON	UBERON:0002107				Mouse tissues and cell lines	Isolation of MHC class I-associated peptides	SYSMHC00018_carone_160612_Aebersold_Switzerland_liver_B22_H2Db_HCD_1	H2Db		liver
The Jackson Laboratory	Mus musculus	NCBITAXON	http://purl.bioontology.org/ontology/NCBITAXON/10090	liver	UBERON	UBERON:0002107				Mouse tissues and cell lines	Isolation of MHC class I-associated peptides	SYSMHC00018_carone_160612_Aebersold_Switzerland_liver_Y3_H2Kb_HCD_1	H2Kb		liver
ATCC							Lewis lung carcinoma cell line	BTO	BTO:0000181	Mouse tissues and cell lines	Isolation of MHC class I-associated peptides	SYSMHC00018_carone_160612_Aebersold_Switzerland_LLC2_B22_H2Db_HCD_1	H2Db	Cell line LLC1 (LL/2)	Lewis lung carcinoma
ATCC							Lewis lung carcinoma cell line	BTO	BTO:0000181	Mouse tissues and cell lines	Isolation of MHC class I-associated peptides	SYSMHC00018_carone_160612_Aebersold_Switzerland_LLC2_Y3_H2Kb_HCD_1	H2Kb	Cell line LLC1 (LL/2)	Lewis lung carcinoma
The Jackson Laboratory	Mus musculus	NCBITAXON	http://purl.bioontology.org/ontology/NCBITAXON/10090	lung	UBERON	UBERON:0002048				Mouse tissues and cell lines	Isolation of MHC class I-associated peptides	SYSMHC00018_carone_160612_Aebersold_Switzerland_lung_B22_H2Db_HCD_1	H2Db		lung
The Jackson Laboratory	Mus musculus	NCBITAXON	http://purl.bioontology.org/ontology/NCBITAXON/10090	lung	UBERON	UBERON:0002048				Mouse tissues and cell lines	Isolation of MHC class I-associated peptides	SYSMHC00018_carone_160612_Aebersold_Switzerland_lung_Y3_H2Kb_HCD_1	H2Kb		lung
The Jackson Laboratory	Mus musculus	NCBITAXON	http://purl.bioontology.org/ontology/NCBITAXON/10090	ovary	UBERON	UBERON:0000992				Mouse tissues and cell lines	Isolation of MHC class I-associated peptides	SYSMHC00018_carone_160612_Aebersold_Switzerland_ovary_B22_H2Db_HCD_1	H2Db		ovary
The Jackson Laboratory	Mus musculus	NCBITAXON	http://purl.bioontology.org/ontology/NCBITAXON/10090	ovary	UBERON	UBERON:0000992				Mouse tissues and cell lines	Isolation of MHC class I-associated peptides	SYSMHC00018_carone_160612_Aebersold_Switzerland_ovary_Y3_H2Kb_HCD_1	H2Kb		ovary
The Jackson Laboratory	Mus musculus	NCBITAXON	http://purl.bioontology.org/ontology/NCBITAXON/10090	small intestine	UBERON	UBERON:0002108				Mouse tissues and cell lines	Isolation of MHC class I-associated peptides	SYSMHC00018_carone_160612_Aebersold_Switzerland_sintest_B22_H2Db_HCD_1	H2Db		small intestine
The Jackson Laboratory	Mus musculus	NCBITAXON	http://purl.bioontology.org/ontology/NCBITAXON/10090	small intestine	UBERON	UBERON:0002108				Mouse tissues and cell lines	Isolation of MHC class I-associated peptides	SYSMHC00018_carone_160612_Aebersold_Switzerland_sintest_Y3_H2Kb_HCD_1	H2Kb		small intestine
The Jackson Laboratory	Mus musculus	NCBITAXON	http://purl.bioontology.org/ontology/NCBITAXON/10090	spleen	UBERON	UBERON:0002106				Mouse tissues and cell lines	Isolation of MHC class I-associated peptides	SYSMHC00018_carone_160612_Aebersold_Switzerland_spleen_B22_H2Db_HCD_1	H2Db		spleen
The Jackson Laboratory	Mus musculus	NCBITAXON	http://purl.bioontology.org/ontology/NCBITAXON/10090	spleen	UBERON	UBERON:0002106				Mouse tissues and cell lines	Isolation of MHC class I-associated peptides	SYSMHC00018_carone_160612_Aebersold_Switzerland_spleen_Y3_H2Kb_HCD_1	H2Kb		spleen
The Jackson Laboratory	Mus musculus	NCBITAXON	http://purl.bioontology.org/ontology/NCBITAXON/10090	uterus	UBERON	UBERON:0000995				Mouse tissues and cell lines	Isolation of MHC class I-associated peptides	SYSMHC00018_carone_160612_Aebersold_Switzerland_uterus_B22_H2Db_HCD_1	H2Db		uterus
The Jackson Laboratory	Mus musculus	NCBITAXON	http://purl.bioontology.org/ontology/NCBITAXON/10090	uterus	UBERON	UBERON:0000995				Mouse tissues and cell lines	Isolation of MHC class I-associated peptides	SYSMHC00018_carone_160612_Aebersold_Switzerland_uterus_Y3_H2Kb_HCD_1	H2Kb		uterus
The Jackson Laboratory	Mus musculus	NCBITAXON	http://purl.bioontology.org/ontology/NCBITAXON/10090	brain	UBERON	UBERON:0000955				Mouse tissues and cell lines	Isolation of MHC class I-associated peptides	SYSMHC00018_Schusterh_150625_Rammensee_Germany_brain_B22_H2Db_CID_1	H2Db		brain
The Jackson Laboratory	Mus musculus	NCBITAXON	http://purl.bioontology.org/ontology/NCBITAXON/10090	brain	UBERON	UBERON:0000955				Mouse tissues and cell lines	Isolation of MHC class I-associated peptides	SYSMHC00018_Schusterh_150625_Rammensee_Germany_brain_Y3_H2Kb_CID_1	H2Kb		brain
The Jackson Laboratory	Mus musculus	NCBITAXON	http://purl.bioontology.org/ontology/NCBITAXON/10090	colon	UBERON	UBERON:0001155				Mouse tissues and cell lines	Isolation of MHC class I-associated peptides	SYSMHC00018_Schusterh_150625_Rammensee_Germany_colon_B22_H2Db_CID_1	H2Db		colon
The Jackson Laboratory	Mus musculus	NCBITAXON	http://purl.bioontology.org/ontology/NCBITAXON/10090	colon	UBERON	UBERON:0001155				Mouse tissues and cell lines	Isolation of MHC class I-associated peptides	SYSMHC00018_Schusterh_150625_Rammensee_Germany_colon_Y3_H2Kb_CID_1	H2Kb		colon
The Jackson Laboratory	Mus musculus	NCBITAXON	http://purl.bioontology.org/ontology/NCBITAXON/10090	kidney	UBERON	UBERON:0002113				Mouse tissues and cell lines	Isolation of MHC class I-associated peptides	SYSMHC00018_Schusterh_150625_Rammensee_Germany_kidney_B22_H2Db_CID_1	H2Db		kidney
The Jackson Laboratory	Mus musculus	NCBITAXON	http://purl.bioontology.org/ontology/NCBITAXON/10090	kidney	UBERON	UBERON:0002113				Mouse tissues and cell lines	Isolation of MHC class I-associated peptides	SYSMHC00018_Schusterh_150625_Rammensee_Germany_kidney_Y3_H2Kb_CID_1	H2Kb		kidney
The Jackson Laboratory	Mus musculus	NCBITAXON	http://purl.bioontology.org/ontology/NCBITAXON/10090	liver	UBERON	UBERON:0002107				Mouse tissues and cell lines	Isolation of MHC class I-associated peptides	SYSMHC00018_Schusterh_150625_Rammensee_Germany_liver_B22_H2Db_CID_1	H2Db		liver
The Jackson Laboratory	Mus musculus	NCBITAXON	http://purl.bioontology.org/ontology/NCBITAXON/10090	liver	UBERON	UBERON:0002107				Mouse tissues and cell lines	Isolation of MHC class I-associated peptides	SYSMHC00018_Schusterh_150625_Rammensee_Germany_liver_Y3_H2Kb_CID_1	H2Kb		liver
The Jackson Laboratory	Mus musculus	NCBITAXON	http://purl.bioontology.org/ontology/NCBITAXON/10090	lung	UBERON	UBERON:0002048				Mouse tissues and cell lines	Isolation of MHC class I-associated peptides	SYSMHC00018_Schusterh_150625_Rammensee_Germany_lung_B22_H2Db_CID_1	H2Db		lung
The Jackson Laboratory	Mus musculus	NCBITAXON	http://purl.bioontology.org/ontology/NCBITAXON/10090	lung	UBERON	UBERON:0002048				Mouse tissues and cell lines	Isolation of MHC class I-associated peptides	SYSMHC00018_Schusterh_150625_Rammensee_Germany_lung_Y3_H2Kb_CID_1	H2Kb		lung
The Jackson Laboratory	Mus musculus	NCBITAXON	http://purl.bioontology.org/ontology/NCBITAXON/10090	small intestine	UBERON	UBERON:0002108				Mouse tissues and cell lines	Isolation of MHC class I-associated peptides	SYSMHC00018_Schusterh_150625_Rammensee_Germany_smallintestine_B22_H2Db_CID_1	H2Db		small intestine
The Jackson Laboratory	Mus musculus	NCBITAXON	http://purl.bioontology.org/ontology/NCBITAXON/10090	small intestine	UBERON	UBERON:0002108				Mouse tissues and cell lines	Isolation of MHC class I-associated peptides	SYSMHC00018_Schusterh_150625_Rammensee_Germany_smallintestine_Y3_H2Kb_CID_1	H2Kb		small intestine
The Jackson Laboratory	Mus musculus	NCBITAXON	http://purl.bioontology.org/ontology/NCBITAXON/10090	spleen	UBERON	UBERON:0002106				Mouse tissues and cell lines	Isolation of MHC class I-associated peptides	SYSMHC00018_Schusterh_151030_Rammensee_Germany_spleen_B22_H2Db_CID_1	H2Db		spleen
The Jackson Laboratory	Mus musculus	NCBITAXON	http://purl.bioontology.org/ontology/NCBITAXON/10090	spleen	UBERON	UBERON:0002106				Mouse tissues and cell lines	Isolation of MHC class I-associated peptides	SYSMHC00018_Schusterh_151030_Rammensee_Germany_spleen_Y3_H2Kb_CID_1	H2Kb		spleen
The Jackson Laboratory	Mus musculus	NCBITAXON	http://purl.bioontology.org/ontology/NCBITAXON/10090	brain	UBERON	UBERON:0000955				Mouse tissues and cell lines	Isolation of MHC class I-associated peptides	SYSMHC00018_Schusterh_160123_Rammensee_Germany_brain_B22_H2Db_CID_1	H2Db		brain
The Jackson Laboratory	Mus musculus	NCBITAXON	http://purl.bioontology.org/ontology/NCBITAXON/10090	brain	UBERON	UBERON:0000955				Mouse tissues and cell lines	Isolation of MHC class I-associated peptides	SYSMHC00018_Schusterh_160123_Rammensee_Germany_brain_B22_H2Db_HCD_1	H2Db		brain
The Jackson Laboratory	Mus musculus	NCBITAXON	http://purl.bioontology.org/ontology/NCBITAXON/10090	brain	UBERON	UBERON:0000955				Mouse tissues and cell lines	Isolation of MHC class I-associated peptides	SYSMHC00018_Schusterh_160123_Rammensee_Germany_brain_Y3_H2Kb_CID_1	H2Kb		brain
The Jackson Laboratory	Mus musculus	NCBITAXON	http://purl.bioontology.org/ontology/NCBITAXON/10090	brain	UBERON	UBERON:0000955				Mouse tissues and cell lines	Isolation of MHC class I-associated peptides	SYSMHC00018_Schusterh_160123_Rammensee_Germany_brain_Y3_H2Kb_HCD_1	H2Kb		brain
The Jackson Laboratory	Mus musculus	NCBITAXON	http://purl.bioontology.org/ontology/NCBITAXON/10090	colon	UBERON	UBERON:0001155				Mouse tissues and cell lines	Isolation of MHC class I-associated peptides	SYSMHC00018_Schusterh_160123_Rammensee_Germany_colon_B22_H2Db_CID_1	H2Db		colon
The Jackson Laboratory	Mus musculus	NCBITAXON	http://purl.bioontology.org/ontology/NCBITAXON/10090	colon	UBERON	UBERON:0001155				Mouse tissues and cell lines	Isolation of MHC class I-associated peptides	SYSMHC00018_Schusterh_160123_Rammensee_Germany_colon_B22_H2Db_HCD_1	H2Db		colon
The Jackson Laboratory	Mus musculus	NCBITAXON	http://purl.bioontology.org/ontology/NCBITAXON/10090	colon	UBERON	UBERON:0001155				Mouse tissues and cell lines	Isolation of MHC class I-associated peptides	SYSMHC00018_Schusterh_160123_Rammensee_Germany_colon_Y3_H2Kb_CID_1	H2Kb		colon
The Jackson Laboratory	Mus musculus	NCBITAXON	http://purl.bioontology.org/ontology/NCBITAXON/10090	colon	UBERON	UBERON:0001155				Mouse tissues and cell lines	Isolation of MHC class I-associated peptides	SYSMHC00018_Schusterh_160123_Rammensee_Germany_colon_Y3_H2Kb_HCD_1	H2Kb		colon
The Jackson Laboratory	Mus musculus	NCBITAXON	http://purl.bioontology.org/ontology/NCBITAXON/10090	Kidney	UBERON	UBERON:0002113				Mouse tissues and cell lines	Isolation of MHC class I-associated peptides	SYSMHC00018_Schusterh_160123_Rammensee_Germany_kidney_B22_H2Db_CID_1	H2Db		Kidney
The Jackson Laboratory	Mus musculus	NCBITAXON	http://purl.bioontology.org/ontology/NCBITAXON/10090	kidney	UBERON	UBERON:0002113				Mouse tissues and cell lines	Isolation of MHC class I-associated peptides	SYSMHC00018_Schusterh_160123_Rammensee_Germany_kidney_B22_H2Db_HCD_1	H2Db		kidney
The Jackson Laboratory	Mus musculus	NCBITAXON	http://purl.bioontology.org/ontology/NCBITAXON/10090	Kidney	UBERON	UBERON:0002113				Mouse tissues and cell lines	Isolation of MHC class I-associated peptides	SYSMHC00018_Schusterh_160123_Rammensee_Germany_kidney_Y3_H2Kb_CID_1	H2Kb		Kidney
The Jackson Laboratory	Mus musculus	NCBITAXON	http://purl.bioontology.org/ontology/NCBITAXON/10090	Kidney	UBERON	UBERON:0002113				Mouse tissues and cell lines	Isolation of MHC class I-associated peptides	SYSMHC00018_Schusterh_160123_Rammensee_Germany_Kidney_Y3_H2Kb_HCD_1	H2Kb		Kidney
The Jackson Laboratory	Mus musculus	NCBITAXON	http://purl.bioontology.org/ontology/NCBITAXON/10090	Liver	UBERON	UBERON:0002107				Mouse tissues and cell lines	Isolation of MHC class I-associated peptides	SYSMHC00018_Schusterh_160123_Rammensee_Germany_Liver_B22_H2Db_CID_1	H2Db		Liver
The Jackson Laboratory	Mus musculus	NCBITAXON	http://purl.bioontology.org/ontology/NCBITAXON/10090	Liver	UBERON	UBERON:0002107				Mouse tissues and cell lines	Isolation of MHC class I-associated peptides	SYSMHC00018_Schusterh_160123_Rammensee_Germany_Liver_B22_H2Db_HCD_1	H2Db		Liver
The Jackson Laboratory	Mus musculus	NCBITAXON	http://purl.bioontology.org/ontology/NCBITAXON/10090	liver	UBERON	UBERON:0002107				Mouse tissues and cell lines	Isolation of MHC class I-associated peptides	SYSMHC00018_Schusterh_160123_Rammensee_Germany_liver_Y3_H2Kb_CID_1	H2Kb		liver
The Jackson Laboratory	Mus musculus	NCBITAXON	http://purl.bioontology.org/ontology/NCBITAXON/10090	liver	UBERON	UBERON:0002107				Mouse tissues and cell lines	Isolation of MHC class I-associated peptides	SYSMHC00018_Schusterh_160123_Rammensee_Germany_liver_Y3_H2Kb_HCD_1	H2Kb		liver
The Jackson Laboratory	Mus musculus	NCBITAXON	http://purl.bioontology.org/ontology/NCBITAXON/10090	lung	UBERON	UBERON:0002048				Mouse tissues and cell lines	Isolation of MHC class I-associated peptides	SYSMHC00018_Schusterh_160123_Rammensee_Germany_lung_B22_H2Db_CID_1	H2Db		lung
The Jackson Laboratory	Mus musculus	NCBITAXON	http://purl.bioontology.org/ontology/NCBITAXON/10090	lung	UBERON	UBERON:0002048				Mouse tissues and cell lines	Isolation of MHC class I-associated peptides	SYSMHC00018_Schusterh_160123_Rammensee_Germany_lung_B22_H2Db_HCD_1	H2Db		lung
The Jackson Laboratory	Mus musculus	NCBITAXON	http://purl.bioontology.org/ontology/NCBITAXON/10090	lung	UBERON	UBERON:0002048				Mouse tissues and cell lines	Isolation of MHC class I-associated peptides	SYSMHC00018_Schusterh_160123_Rammensee_Germany_lung_Y3_H2Kb_CID_1	H2Kb		lung
The Jackson Laboratory	Mus musculus	NCBITAXON	http://purl.bioontology.org/ontology/NCBITAXON/10090	lung	UBERON	UBERON:0002048				Mouse tissues and cell lines	Isolation of MHC class I-associated peptides	SYSMHC00018_Schusterh_160123_Rammensee_Germany_lung_Y3_H2Kb_HCD_1	H2Kb		lung
The Jackson Laboratory	Mus musculus	NCBITAXON	http://purl.bioontology.org/ontology/NCBITAXON/10090	small intestine	UBERON	UBERON:0002108				Mouse tissues and cell lines	Isolation of MHC class I-associated peptides	SYSMHC00018_Schusterh_160123_Rammensee_Germany_smallintestine_B22_H2Db_CID_1	H2Db		small intestine
The Jackson Laboratory	Mus musculus	NCBITAXON	http://purl.bioontology.org/ontology/NCBITAXON/10090	small intestine	UBERON	UBERON:0002108				Mouse tissues and cell lines	Isolation of MHC class I-associated peptides	SYSMHC00018_Schusterh_160123_Rammensee_Germany_smallintestine_B22_H2Db_HCD_1	H2Db		small intestine
The Jackson Laboratory	Mus musculus	NCBITAXON	http://purl.bioontology.org/ontology/NCBITAXON/10090	small intestine	UBERON	UBERON:0002108				Mouse tissues and cell lines	Isolation of MHC class I-associated peptides	SYSMHC00018_Schusterh_160123_Rammensee_Germany_smallintestine_Y3_H2Kb_CID_1	H2Kb		small intestine
The Jackson Laboratory	Mus musculus	NCBITAXON	http://purl.bioontology.org/ontology/NCBITAXON/10090	small intestine	UBERON	UBERON:0002108				Mouse tissues and cell lines	Isolation of MHC class I-associated peptides	SYSMHC00018_Schusterh_160123_Rammensee_Germany_smallintestine_Y3_H2Kb_HCD_1	H2Kb		small intestine
The Jackson Laboratory	Mus musculus	NCBITAXON	http://purl.bioontology.org/ontology/NCBITAXON/10090	spleen	UBERON	UBERON:0002106				Mouse tissues and cell lines	Isolation of MHC class I-associated peptides	SYSMHC00018_Schusterh_160123_Rammensee_Germany_spleen_B22_H2Db_CID_1	H2Db		spleen
The Jackson Laboratory	Mus musculus	NCBITAXON	http://purl.bioontology.org/ontology/NCBITAXON/10090	spleen	UBERON	UBERON:0002106				Mouse tissues and cell lines	Isolation of MHC class I-associated peptides	SYSMHC00018_Schusterh_160123_Rammensee_Germany_spleen_B22_H2Db_HCD_1	H2Db		spleen
The Jackson Laboratory	Mus musculus	NCBITAXON	http://purl.bioontology.org/ontology/NCBITAXON/10090	spleen	UBERON	UBERON:0002106				Mouse tissues and cell lines	Isolation of MHC class I-associated peptides	SYSMHC00018_Schusterh_160123_Rammensee_Germany_spleen_Y3_H2Kb_CID_1	H2Kb		spleen
The Jackson Laboratory	Mus musculus	NCBITAXON	http://purl.bioontology.org/ontology/NCBITAXON/10090	spleen	UBERON	UBERON:0002106				Mouse tissues and cell lines	Isolation of MHC class I-associated peptides	SYSMHC00018_Schusterh_160123_Rammensee_Germany_spleen_Y3_H2Kb_HCD_1	H2Kb		spleen
The Jackson Laboratory	Mus musculus	NCBITAXON	http://purl.bioontology.org/ontology/NCBITAXON/10090	bladder organ	UBERON	UBERON:0018707				Mouse tissues and cell lines	Isolation of MHC class I-associated peptides	SYSMHC00018_Schusterh_160127_Rammensee_Germany_bladder_B22_H2Db_CID_1	H2Db		bladder organ
The Jackson Laboratory	Mus musculus	NCBITAXON	http://purl.bioontology.org/ontology/NCBITAXON/10090	bladder organ	UBERON	UBERON:0018707				Mouse tissues and cell lines	Isolation of MHC class I-associated peptides	SYSMHC00018_Schusterh_160127_Rammensee_Germany_bladder_B22_H2Db_HCD_1	H2Db		bladder organ
The Jackson Laboratory	Mus musculus	NCBITAXON	http://purl.bioontology.org/ontology/NCBITAXON/10090	bladder organ	UBERON	UBERON:0018707				Mouse tissues and cell lines	Isolation of MHC class I-associated peptides	SYSMHC00018_Schusterh_160127_Rammensee_Germany_bladder_Y3_H2Kb_CID_1	H2Kb		bladder organ
The Jackson Laboratory	Mus musculus	NCBITAXON	http://purl.bioontology.org/ontology/NCBITAXON/10090	bladder organ	UBERON	UBERON:0018707				Mouse tissues and cell lines	Isolation of MHC class I-associated peptides	SYSMHC00018_Schusterh_160127_Rammensee_Germany_bladder_Y3_H2Kb_HCD_1	H2Kb		bladder organ
The Jackson Laboratory	Mus musculus	NCBITAXON	http://purl.bioontology.org/ontology/NCBITAXON/10090	brain	UBERON	UBERON:0000955				Mouse tissues and cell lines	Isolation of MHC class I-associated peptides	SYSMHC00018_Schusterh_160127_Rammensee_Germany_brain_B22_H2Db_CID_1	H2Db		brain
The Jackson Laboratory	Mus musculus	NCBITAXON	http://purl.bioontology.org/ontology/NCBITAXON/10090	brain	UBERON	UBERON:0000955				Mouse tissues and cell lines	Isolation of MHC class I-associated peptides	SYSMHC00018_Schusterh_160127_Rammensee_Germany_brain_B22_H2Db_HCD_1	H2Db		brain
The Jackson Laboratory	Mus musculus	NCBITAXON	http://purl.bioontology.org/ontology/NCBITAXON/10090	brain	UBERON	UBERON:0000955				Mouse tissues and cell lines	Isolation of MHC class I-associated peptides	SYSMHC00018_Schusterh_160127_Rammensee_Germany_brain_Y3_H2Kb_CID_1	H2Kb		brain
The Jackson Laboratory	Mus musculus	NCBITAXON	http://purl.bioontology.org/ontology/NCBITAXON/10090	brain	UBERON	UBERON:0000955				Mouse tissues and cell lines	Isolation of MHC class I-associated peptides	SYSMHC00018_Schusterh_160127_Rammensee_Germany_brain_Y3_H2Kb_HCD_1	H2Kb		brain
The Jackson Laboratory	Mus musculus	NCBITAXON	http://purl.bioontology.org/ontology/NCBITAXON/10090	heart	UBERON	UBERON:0000948				Mouse tissues and cell lines	Isolation of MHC class I-associated peptides	SYSMHC00018_Schusterh_160127_Rammensee_Germany_heart_B22_H2Db_CID_1	H2Db		heart
The Jackson Laboratory	Mus musculus	NCBITAXON	http://purl.bioontology.org/ontology/NCBITAXON/10090	heart	UBERON	UBERON:0000948				Mouse tissues and cell lines	Isolation of MHC class I-associated peptides	SYSMHC00018_Schusterh_160127_Rammensee_Germany_heart_B22_H2Db_HCD_1	H2Db		heart
The Jackson Laboratory	Mus musculus	NCBITAXON	http://purl.bioontology.org/ontology/NCBITAXON/10090	heart	UBERON	UBERON:0000948				Mouse tissues and cell lines	Isolation of MHC class I-associated peptides	SYSMHC00018_Schusterh_160127_Rammensee_Germany_heart_Y3_H2Kb_CID_1	H2Kb		heart
The Jackson Laboratory	Mus musculus	NCBITAXON	http://purl.bioontology.org/ontology/NCBITAXON/10090	heart	UBERON	UBERON:0000948				Mouse tissues and cell lines	Isolation of MHC class I-associated peptides	SYSMHC00018_Schusterh_160127_Rammensee_Germany_heart_Y3_H2Kb_HCD_1	H2Kb		heart
The Jackson Laboratory	Mus musculus	NCBITAXON	http://purl.bioontology.org/ontology/NCBITAXON/10090	ovary	UBERON	UBERON:0000992				Mouse tissues and cell lines	Isolation of MHC class I-associated peptides	SYSMHC00018_Schusterh_160127_Rammensee_Germany_ovary_B22_H2Db_CID_1	H2Db		ovary
The Jackson Laboratory	Mus musculus	NCBITAXON	http://purl.bioontology.org/ontology/NCBITAXON/10090	ovary	UBERON	UBERON:0000992				Mouse tissues and cell lines	Isolation of MHC class I-associated peptides	SYSMHC00018_Schusterh_160127_Rammensee_Germany_ovary_B22_H2Db_HCD_1	H2Db		ovary
The Jackson Laboratory	Mus musculus	NCBITAXON	http://purl.bioontology.org/ontology/NCBITAXON/10090	ovary	UBERON	UBERON:0000992				Mouse tissues and cell lines	Isolation of MHC class I-associated peptides	SYSMHC00018_Schusterh_160127_Rammensee_Germany_ovary_Y3_H2Kb_CID_1	H2Kb		ovary
The Jackson Laboratory	Mus musculus	NCBITAXON	http://purl.bioontology.org/ontology/NCBITAXON/10090	ovary	UBERON	UBERON:0000992				Mouse tissues and cell lines	Isolation of MHC class I-associated peptides	SYSMHC00018_Schusterh_160127_Rammensee_Germany_ovary_Y3_H2Kb_HCD_1	H2Kb		ovary
The Jackson Laboratory	Mus musculus	NCBITAXON	http://purl.bioontology.org/ontology/NCBITAXON/10090	small intestine	UBERON	UBERON:0002108				Mouse tissues and cell lines	Isolation of MHC class I-associated peptides	SYSMHC00018_Schusterh_160127_Rammensee_Germany_smallintestine_B22_H2Db_CID_1	H2Db		small intestine
The Jackson Laboratory	Mus musculus	NCBITAXON	http://purl.bioontology.org/ontology/NCBITAXON/10090	small intestine	UBERON	UBERON:0002108				Mouse tissues and cell lines	Isolation of MHC class I-associated peptides	SYSMHC00018_Schusterh_160127_Rammensee_Germany_smallintestine_B22_H2Db_HCD_1	H2Db		small intestine
The Jackson Laboratory	Mus musculus	NCBITAXON	http://purl.bioontology.org/ontology/NCBITAXON/10090	small intestine	UBERON	UBERON:0002108				Mouse tissues and cell lines	Isolation of MHC class I-associated peptides	SYSMHC00018_Schusterh_160127_Rammensee_Germany_smallintestine_Y3_H2Kb_CID_1	H2Kb		small intestine
The Jackson Laboratory	Mus musculus	NCBITAXON	http://purl.bioontology.org/ontology/NCBITAXON/10090	small intestine	UBERON	UBERON:0002108				Mouse tissues and cell lines	Isolation of MHC class I-associated peptides	SYSMHC00018_Schusterh_160127_Rammensee_Germany_smallintestine_Y3_H2Kb_HCD_1	H2Kb		small intestine
The Jackson Laboratory	Mus musculus	NCBITAXON	http://purl.bioontology.org/ontology/NCBITAXON/10090	spleen	UBERON	UBERON:0002106				Mouse tissues and cell lines	Isolation of MHC class I-associated peptides	SYSMHC00018_Schusterh_160127_Rammensee_Germany_spleen_B22_H2Db_CID_1	H2Db		spleen
The Jackson Laboratory	Mus musculus	NCBITAXON	http://purl.bioontology.org/ontology/NCBITAXON/10090	spleen	UBERON	UBERON:0002106				Mouse tissues and cell lines	Isolation of MHC class I-associated peptides	SYSMHC00018_Schusterh_160127_Rammensee_Germany_spleen_B22_H2Db_HCD_1	H2Db		spleen
The Jackson Laboratory	Mus musculus	NCBITAXON	http://purl.bioontology.org/ontology/NCBITAXON/10090	spleen	UBERON	UBERON:0002106				Mouse tissues and cell lines	Isolation of MHC class I-associated peptides	SYSMHC00018_Schusterh_160127_Rammensee_Germany_spleen_Y3_H2Kb_CID_1	H2Kb		spleen
The Jackson Laboratory	Mus musculus	NCBITAXON	http://purl.bioontology.org/ontology/NCBITAXON/10090	spleen	UBERON	UBERON:0002106				Mouse tissues and cell lines	Isolation of MHC class I-associated peptides	SYSMHC00018_Schusterh_160127_Rammensee_Germany_spleen_Y3_H2Kb_HCD_1	H2Kb		spleen
The Jackson Laboratory	Mus musculus	NCBITAXON	http://purl.bioontology.org/ontology/NCBITAXON/10090	stomach	UBERON	UBERON:0000945				Mouse tissues and cell lines	Isolation of MHC class I-associated peptides	SYSMHC00018_Schusterh_160127_Rammensee_Germany_stomach_B22_H2Db_CID_1	H2Db		stomach
The Jackson Laboratory	Mus musculus	NCBITAXON	http://purl.bioontology.org/ontology/NCBITAXON/10090	stomach	UBERON	UBERON:0000945				Mouse tissues and cell lines	Isolation of MHC class I-associated peptides	SYSMHC00018_Schusterh_160127_Rammensee_Germany_stomach_B22_H2Db_HCD_1	H2Db		stomach
The Jackson Laboratory	Mus musculus	NCBITAXON	http://purl.bioontology.org/ontology/NCBITAXON/10090	stomach	UBERON	UBERON:0000945				Mouse tissues and cell lines	Isolation of MHC class I-associated peptides	SYSMHC00018_Schusterh_160127_Rammensee_Germany_stomach_Y3_H2Kb_CID_1	H2Kb		stomach
The Jackson Laboratory	Mus musculus	NCBITAXON	http://purl.bioontology.org/ontology/NCBITAXON/10090	stomach	UBERON	UBERON:0000945				Mouse tissues and cell lines	Isolation of MHC class I-associated peptides	SYSMHC00018_Schusterh_160127_Rammensee_Germany_stomach_Y3_H2Kb_HCD_1	H2Kb		stomach
The Jackson Laboratory	Mus musculus	NCBITAXON	http://purl.bioontology.org/ontology/NCBITAXON/10090	testis	UBERON	UBERON:0000473				Mouse tissues and cell lines	Isolation of MHC class I-associated peptides	SYSMHC00018_Schusterh_160127_Rammensee_Germany_testis_B22_H2Db_CID_1	H2Db		testis
The Jackson Laboratory	Mus musculus	NCBITAXON	http://purl.bioontology.org/ontology/NCBITAXON/10090	testis	UBERON	UBERON:0000473				Mouse tissues and cell lines	Isolation of MHC class I-associated peptides	SYSMHC00018_Schusterh_160127_Rammensee_Germany_testis_B22_H2Db_HCD_1	H2Db		testis
The Jackson Laboratory	Mus musculus	NCBITAXON	http://purl.bioontology.org/ontology/NCBITAXON/10090	testis	UBERON	UBERON:0000473				Mouse tissues and cell lines	Isolation of MHC class I-associated peptides	SYSMHC00018_Schusterh_160127_Rammensee_Germany_testis_Y3_H2Kb_CID_1	H2Kb		testis
The Jackson Laboratory	Mus musculus	NCBITAXON	http://purl.bioontology.org/ontology/NCBITAXON/10090	testis	UBERON	UBERON:0000473				Mouse tissues and cell lines	Isolation of MHC class I-associated peptides	SYSMHC00018_Schusterh_160127_Rammensee_Germany_testis_Y3_H2Kb_HCD_1	H2Kb		testis
The Jackson Laboratory	Mus musculus	NCBITAXON	http://purl.bioontology.org/ontology/NCBITAXON/10090	thymus	UBERON	UBERON:0002370				Mouse tissues and cell lines	Isolation of MHC class I-associated peptides	SYSMHC00018_Schusterh_160127_Rammensee_Germany_thymus_B22_H2Db_CID_1	H2Db		thymus
The Jackson Laboratory	Mus musculus	NCBITAXON	http://purl.bioontology.org/ontology/NCBITAXON/10090	thymus	UBERON	UBERON:0002370				Mouse tissues and cell lines	Isolation of MHC class I-associated peptides	SYSMHC00018_Schusterh_160127_Rammensee_Germany_thymus_B22_H2Db_HCD_1	H2Db		thymus
The Jackson Laboratory	Mus musculus	NCBITAXON	http://purl.bioontology.org/ontology/NCBITAXON/10090	thymus	UBERON	UBERON:0002370				Mouse tissues and cell lines	Isolation of MHC class I-associated peptides	SYSMHC00018_Schusterh_160127_Rammensee_Germany_thymus_Y3_H2Kb_CID_1	H2Kb		thymus
The Jackson Laboratory	Mus musculus	NCBITAXON	http://purl.bioontology.org/ontology/NCBITAXON/10090	thymus	UBERON	UBERON:0002370				Mouse tissues and cell lines	Isolation of MHC class I-associated peptides	SYSMHC00018_Schusterh_160127_Rammensee_Germany_thymus_Y3_H2Kb_HCD_1	H2Kb		thymus
The Jackson Laboratory	Mus musculus	NCBITAXON	http://purl.bioontology.org/ontology/NCBITAXON/10090	uterus	UBERON	UBERON:0000995				Mouse tissues and cell lines	Isolation of MHC class I-associated peptides	SYSMHC00018_Schusterh_160127_Rammensee_Germany_uterus_B22_H2Db_CID_1	H2Db		uterus
The Jackson Laboratory	Mus musculus	NCBITAXON	http://purl.bioontology.org/ontology/NCBITAXON/10090	uterus	UBERON	UBERON:0000995				Mouse tissues and cell lines	Isolation of MHC class I-associated peptides	SYSMHC00018_Schusterh_160127_Rammensee_Germany_uterus_B22_H2Db_HCD_1	H2Db		uterus
The Jackson Laboratory	Mus musculus	NCBITAXON	http://purl.bioontology.org/ontology/NCBITAXON/10090	uterus	UBERON	UBERON:0000995				Mouse tissues and cell lines	Isolation of MHC class I-associated peptides	SYSMHC00018_Schusterh_160127_Rammensee_Germany_uterus_Y3_H2Kb_CID_1	H2Kb		uterus
The Jackson Laboratory	Mus musculus	NCBITAXON	http://purl.bioontology.org/ontology/NCBITAXON/10090	uterus	UBERON	UBERON:0000995				Mouse tissues and cell lines	Isolation of MHC class I-associated peptides	SYSMHC00018_Schusterh_160127_Rammensee_Germany_uterus_Y3_H2Kb_HCD_1	H2Kb		uterus
ATCC							melanoma cell line	BTO	BTO:0000849	Mouse tissues and cell lines	Isolation of MHC class I-associated peptides	SYSMHC00018_Schusterh_160204_Rammensee_Germany_B16F10_B22_H2Db_CID_1	H2Db	Cell line B16F10	melanoma
ATCC							melanoma cell line	BTO	BTO:0000849	Mouse tissues and cell lines	Isolation of MHC class I-associated peptides	SYSMHC00018_Schusterh_160204_Rammensee_Germany_B16F10_B22_H2Db_HCD_1	H2Db	Cell line B16F10	melanoma
ATCC							melanoma cell line	BTO	BTO:0000849	Mouse tissues and cell lines	Isolation of MHC class I-associated peptides	SYSMHC00018_Schusterh_160204_Rammensee_Germany_B16F10_IFN_B22_H2Db_CID_1	H2Db	Cell line B16F10	melanoma
ATCC							melanoma cell line	BTO	BTO:0000849	Mouse tissues and cell lines	Isolation of MHC class I-associated peptides	SYSMHC00018_Schusterh_160204_Rammensee_Germany_B16F10_IFN_B22_H2Db_HCD_1	H2Db	Cell line B16F10	melanoma
ATCC							melanoma cell line	BTO	BTO:0000849	Mouse tissues and cell lines	Isolation of MHC class I-associated peptides	SYSMHC00018_Schusterh_160204_Rammensee_Germany_B16F10_IFN_Y3_H2Kb_CID_1	H2Kb	Cell line B16F10	melanoma
ATCC							melanoma cell line	BTO	BTO:0000849	Mouse tissues and cell lines	Isolation of MHC class I-associated peptides	SYSMHC00018_Schusterh_160204_Rammensee_Germany_B16F10_IFN_Y3_H2Kb_HCD_1	H2Kb	Cell line B16F10	melanoma
ATCC							melanoma cell line	BTO	BTO:0000849	Mouse tissues and cell lines	Isolation of MHC class I-associated peptides	SYSMHC00018_Schusterh_160204_Rammensee_Germany_B16F10_Y3_H2Kb_CID_1	H2Kb	Cell line B16F10	melanoma
ATCC							melanoma cell line	BTO	BTO:0000849	Mouse tissues and cell lines	Isolation of MHC class I-associated peptides	SYSMHC00018_Schusterh_160204_Rammensee_Germany_B16F10_Y3_H2Kb_HCD_1	H2Kb	Cell line B16F10	melanoma
ATCC							immortal mouse lymphocyte cell line cell	CLO	CLO:0000492	Mouse tissues and cell lines	Isolation of MHC class I-associated peptides	SYSMHC00018_Schusterh_160204_Rammensee_Germany_EL4_B22_H2Db_CID_1	H2Db	Cell line EL4	lymphoma
ATCC							immortal mouse lymphocyte cell line cell	CLO	CLO:0000492	Mouse tissues and cell lines	Isolation of MHC class I-associated peptides	SYSMHC00018_Schusterh_160204_Rammensee_Germany_EL4_B22_H2Db_HCD_1	H2Db	Cell line EL4	lymphoma
ATCC							immortal mouse lymphocyte cell line cell	CLO	CLO:0000492	Mouse tissues and cell lines	Isolation of MHC class I-associated peptides	SYSMHC00018_Schusterh_160204_Rammensee_Germany_EL4_Y3_H2Kb_CID_1	H2Kb	Cell line EL4	lymphoma
ATCC							immortal mouse lymphocyte cell line cell	CLO	CLO:0000492	Mouse tissues and cell lines	Isolation of MHC class I-associated peptides	SYSMHC00018_Schusterh_160204_Rammensee_Germany_EL4_Y3_H2Kb_HCD_1	H2Kb	Cell line EL4	lymphoma
DSMZ							glioma cell line	BTO	BTO:0000711	Mouse tissues and cell lines	Isolation of MHC class I-associated peptides	SYSMHC00018_Schusterh_160204_Rammensee_Germany_GL261_B22_H2Db_HCD_1	H2Db	Cell line GL261	malignant glioma
DSMZ							glioma cell line	BTO	BTO:0000711	Mouse tissues and cell lines	Isolation of MHC class I-associated peptides	SYSMHC00018_Schusterh_160204_Rammensee_Germany_GL261_B22_H2Db_HCD_2	H2Db	Cell line GL261	malignant glioma
DSMZ							glioma cell line	BTO	BTO:0000711	Mouse tissues and cell lines	Isolation of MHC class I-associated peptides	SYSMHC00018_Schusterh_160204_Rammensee_Germany_GL261_Y3_H2Kb_CID_1	H2Kb	Cell line GL261	malignant glioma
DSMZ							glioma cell line	BTO	BTO:0000711	Mouse tissues and cell lines	Isolation of MHC class I-associated peptides	SYSMHC00018_Schusterh_160204_Rammensee_Germany_GL261_Y3_H2Kb_HCD_1	H2Kb	Cell line GL261	malignant glioma
ATCC							Lewis lung carcinoma cell line	BTO	BTO:0000181	Mouse tissues and cell lines	Isolation of MHC class I-associated peptides	SYSMHC00018_Schusterh_160204_Rammensee_Germany_LLC_B22_H2Db_HCD_1	H2Db	Cell line LLC1 (LL/2)	Lewis lung carcinoma
ATCC							Lewis lung carcinoma cell line	BTO	BTO:0000181	Mouse tissues and cell lines	Isolation of MHC class I-associated peptides	SYSMHC00018_Schusterh_160204_Rammensee_Germany_LLC_B22_H2Db_HCD_2	H2Db	Cell line LLC1 (LL/2)	Lewis lung carcinoma
ATCC							Lewis lung carcinoma cell line	BTO	BTO:0000181	Mouse tissues and cell lines	Isolation of MHC class I-associated peptides	SYSMHC00018_Schusterh_160204_Rammensee_Germany_LLC_Y3_H2Kb_CID_1	H2Kb	Cell line LLC1 (LL/2)	Lewis lung carcinoma
ATCC							Lewis lung carcinoma cell line	BTO	BTO:0000181	Mouse tissues and cell lines	Isolation of MHC class I-associated peptides	SYSMHC00018_Schusterh_160204_Rammensee_Germany_LLC_Y3_H2Kb_HCD_1	H2Kb	Cell line LLC1 (LL/2)	Lewis lung carcinoma
ATCC							melanoma cell line	BTO	BTO:0000849	Mouse tissues and cell lines	Isolation of MHC class I-associated peptides	SYSMHC00018_Schusterh_160217_Rammensee_Germany_B16F10_B22_H2Db_CID_1	H2Db	Cell line B16F10	melanoma
ATCC							melanoma cell line	BTO	BTO:0000849	Mouse tissues and cell lines	Isolation of MHC class I-associated peptides	SYSMHC00018_Schusterh_160217_Rammensee_Germany_B16F10_B22_H2Db_HCD_1	H2Db	Cell line B16F10	melanoma
ATCC							melanoma cell line	BTO	BTO:0000849	Mouse tissues and cell lines	Isolation of MHC class I-associated peptides	SYSMHC00018_Schusterh_160217_Rammensee_Germany_B16F10_IFN_B22_H2Db_CID_1	H2Db	Cell line B16F10	melanoma
ATCC							melanoma cell line	BTO	BTO:0000849	Mouse tissues and cell lines	Isolation of MHC class I-associated peptides	SYSMHC00018_Schusterh_160217_Rammensee_Germany_B16F10_IFN_B22_H2Db_HCD_1	H2Db	Cell line B16F10	melanoma
ATCC							melanoma cell line	BTO	BTO:0000849	Mouse tissues and cell lines	Isolation of MHC class I-associated peptides	SYSMHC00018_Schusterh_160217_Rammensee_Germany_B16F10_IFN_Y3_H2Kb_CID_1	H2Kb	Cell line B16F10	melanoma
ATCC							melanoma cell line	BTO	BTO:0000849	Mouse tissues and cell lines	Isolation of MHC class I-associated peptides	SYSMHC00018_Schusterh_160217_Rammensee_Germany_B16F10_IFN_Y3_H2Kb_HCD_1	H2Kb	Cell line B16F10	melanoma
ATCC							melanoma cell line	BTO	BTO:0000849	Mouse tissues and cell lines	Isolation of MHC class I-associated peptides	SYSMHC00018_Schusterh_160217_Rammensee_Germany_B16F10_Y3_H2Kb_CID_1	H2Kb	Cell line B16F10	melanoma
ATCC							melanoma cell line	BTO	BTO:0000849	Mouse tissues and cell lines	Isolation of MHC class I-associated peptides	SYSMHC00018_Schusterh_160217_Rammensee_Germany_B16F10_Y3_H2Kb_HCD_1	H2Kb	Cell line B16F10	melanoma
DSMZ							glioma cell line	BTO	BTO:0000711	Mouse tissues and cell lines	Isolation of MHC class I-associated peptides	SYSMHC00018_Schusterh_160217_Rammensee_Germany_GL261_B22_H2Db_CID_1	H2Db	Cell line GL261	malignant glioma
DSMZ							glioma cell line	BTO	BTO:0000711	Mouse tissues and cell lines	Isolation of MHC class I-associated peptides	SYSMHC00018_Schusterh_160217_Rammensee_Germany_GL261_B22_H2Db_HCD_1	H2Db	Cell line GL261	malignant glioma
DSMZ							glioma cell line	BTO	BTO:0000711	Mouse tissues and cell lines	Isolation of MHC class I-associated peptides	SYSMHC00018_Schusterh_160217_Rammensee_Germany_GL261_Y3_H2Kb_CID_1	H2Kb	Cell line GL261	malignant glioma
DSMZ							glioma cell line	BTO	BTO:0000711	Mouse tissues and cell lines	Isolation of MHC class I-associated peptides	SYSMHC00018_Schusterh_160217_Rammensee_Germany_GL261_Y3_H2Kb_HCD_1	H2Kb	Cell line GL261	malignant glioma
ATCC							Lewis lung carcinoma cell line	BTO	BTO:0000181	Mouse tissues and cell lines	Isolation of MHC class I-associated peptides	SYSMHC00018_Schusterh_160217_Rammensee_Germany_LLC1_B22_H2Db_CID_1	H2Db	Cell line LLC1 (LL/2)	Lewis lung carcinoma
ATCC							Lewis lung carcinoma cell line	BTO	BTO:0000181	Mouse tissues and cell lines	Isolation of MHC class I-associated peptides	SYSMHC00018_Schusterh_160217_Rammensee_Germany_LLC1_B22_H2Db_HCD_1	H2Db	Cell line LLC1 (LL/2)	Lewis lung carcinoma
ATCC							Lewis lung carcinoma cell line	BTO	BTO:0000181	Mouse tissues and cell lines	Isolation of MHC class I-associated peptides	SYSMHC00018_Schusterh_160217_Rammensee_Germany_LLC1_Y3_H2Kb_CID_1	H2Kb	Cell line LLC1 (LL/2)	Lewis lung carcinoma
ATCC							Lewis lung carcinoma cell line	BTO	BTO:0000181	Mouse tissues and cell lines	Isolation of MHC class I-associated peptides	SYSMHC00018_Schusterh_160217_Rammensee_Germany_LLC1_Y3_H2Kb_HCD_1	H2Kb	Cell line LLC1 (LL/2)	Lewis lung carcinoma
ATCC							immortal mouse lymphocyte cell line cell	CLO	CLO:0000492	Mouse tissues and cell lines	Isolation of MHC class I-associated peptides	SYSMHC00018_Schusterh_160320_Rammensee_Germany_EL4_B22_H2Db_CID_1	H2Db	Cell line EL4	lymphoma
ATCC							immortal mouse lymphocyte cell line cell	CLO	CLO:0000492	Mouse tissues and cell lines	Isolation of MHC class I-associated peptides	SYSMHC00018_Schusterh_160320_Rammensee_Germany_EL4_B22_H2Db_HCD_1	H2Db	Cell line EL4	lymphoma
ATCC							immortal mouse lymphocyte cell line cell	CLO	CLO:0000492	Mouse tissues and cell lines	Isolation of MHC class I-associated peptides	SYSMHC00018_Schusterh_160320_Rammensee_Germany_EL4_Y3_H2Kb_CID_1	H2Kb	Cell line EL4	lymphoma
ATCC							immortal mouse lymphocyte cell line cell	CLO	CLO:0000492	Mouse tissues and cell lines	Isolation of MHC class I-associated peptides	SYSMHC00018_Schusterh_160320_Rammensee_Germany_EL4_Y3_H2Kb_HCD_1	H2Kb	Cell line EL4	lymphoma
The Jackson Laboratory	Mus musculus	NCBITAXON	http://purl.bioontology.org/ontology/NCBITAXON/10090	bone marrow	UBERON	UBERON:0002371				Mouse tissues and cell lines	Isolation of MHC class I-associated peptides	SYSMHC00018_Schusterh_160714_Rammensee_Germany_bonemarrow_B22_H2Db_CID_1	H2Db		bone marrow
The Jackson Laboratory	Mus musculus	NCBITAXON	http://purl.bioontology.org/ontology/NCBITAXON/10090	bone marrow	UBERON	UBERON:0002371				Mouse tissues and cell lines	Isolation of MHC class I-associated peptides	SYSMHC00018_Schusterh_160714_Rammensee_Germany_bonemarrow_B22_H2Db_HCD_1	H2Db		bone marrow
The Jackson Laboratory	Mus musculus	NCBITAXON	http://purl.bioontology.org/ontology/NCBITAXON/10090	bone marrow	UBERON	UBERON:0002371				Mouse tissues and cell lines	Isolation of MHC class I-associated peptides	SYSMHC00018_Schusterh_160714_Rammensee_Germany_bonemarrow_Y3_H2Kb_CID_1	H2Kb		bone marrow
The Jackson Laboratory	Mus musculus	NCBITAXON	http://purl.bioontology.org/ontology/NCBITAXON/10090	bone marrow	UBERON	UBERON:0002371				Mouse tissues and cell lines	Isolation of MHC class I-associated peptides	SYSMHC00018_Schusterh_160714_Rammensee_Germany_bonemarrow_Y3_H2Kb_HCD_1	H2Kb		bone marrow
The Jackson Laboratory	Mus musculus	NCBITAXON	http://purl.bioontology.org/ontology/NCBITAXON/10090	brain	UBERON	UBERON:0000955				Mouse tissues and cell lines	Isolation of MHC class I-associated peptides	SYSMHC00018_Schusterh_160714_Rammensee_Germany_brain_B22_H2Db_CID_1	H2Db		brain
The Jackson Laboratory	Mus musculus	NCBITAXON	http://purl.bioontology.org/ontology/NCBITAXON/10090	brain	UBERON	UBERON:0000955				Mouse tissues and cell lines	Isolation of MHC class I-associated peptides	SYSMHC00018_Schusterh_160714_Rammensee_Germany_brain_B22_H2Db_HCD_1	H2Db		brain
The Jackson Laboratory	Mus musculus	NCBITAXON	http://purl.bioontology.org/ontology/NCBITAXON/10090	brain	UBERON	UBERON:0000955				Mouse tissues and cell lines	Isolation of MHC class I-associated peptides	SYSMHC00018_Schusterh_160714_Rammensee_Germany_brain_Y3_H2Kb_CID_1	H2Kb		brain
The Jackson Laboratory	Mus musculus	NCBITAXON	http://purl.bioontology.org/ontology/NCBITAXON/10090	brain	UBERON	UBERON:0000955				Mouse tissues and cell lines	Isolation of MHC class I-associated peptides	SYSMHC00018_Schusterh_160714_Rammensee_Germany_brain_Y3_H2Kb_HCD_1	H2Kb		brain
The Jackson Laboratory	Mus musculus	NCBITAXON	http://purl.bioontology.org/ontology/NCBITAXON/10090	pancreas	UBERON	UBERON:0001264				Mouse tissues and cell lines	Isolation of MHC class I-associated peptides	SYSMHC00018_Schusterh_160714_Rammensee_Germany_pancreas_B22_H2Db_CID_1	H2Db		pancreas
The Jackson Laboratory	Mus musculus	NCBITAXON	http://purl.bioontology.org/ontology/NCBITAXON/10090	pancreas	UBERON	UBERON:0001264				Mouse tissues and cell lines	Isolation of MHC class I-associated peptides	SYSMHC00018_Schusterh_160714_Rammensee_Germany_pancreas_B22_H2Db_HCD_1	H2Db		pancreas
The Jackson Laboratory	Mus musculus	NCBITAXON	http://purl.bioontology.org/ontology/NCBITAXON/10090	pancreas	UBERON	UBERON:0001264				Mouse tissues and cell lines	Isolation of MHC class I-associated peptides	SYSMHC00018_Schusterh_160714_Rammensee_Germany_pancreas_Y3_H2Kb_CID_1	H2Kb		pancreas
The Jackson Laboratory	Mus musculus	NCBITAXON	http://purl.bioontology.org/ontology/NCBITAXON/10090	pancreas	UBERON	UBERON:0001264				Mouse tissues and cell lines	Isolation of MHC class I-associated peptides	SYSMHC00018_Schusterh_160714_Rammensee_Germany_pancreas_Y3_H2Kb_HCD_1	H2Kb		pancreas
The Jackson Laboratory	Mus musculus	NCBITAXON	http://purl.bioontology.org/ontology/NCBITAXON/10090	uterus	UBERON	UBERON:0000995				Mouse tissues and cell lines	Isolation of MHC class I-associated peptides	SYSMHC00018_Schusterh_160714_Rammensee_Germany_uterus_B22_H2Db_CID_1	H2Db		uterus
The Jackson Laboratory	Mus musculus	NCBITAXON	http://purl.bioontology.org/ontology/NCBITAXON/10090	uterus	UBERON	UBERON:0000995				Mouse tissues and cell lines	Isolation of MHC class I-associated peptides	SYSMHC00018_Schusterh_160714_Rammensee_Germany_uterus_B22_H2Db_HCD_1	H2Db		uterus
The Jackson Laboratory	Mus musculus	NCBITAXON	http://purl.bioontology.org/ontology/NCBITAXON/10090	uterus	UBERON	UBERON:0000995				Mouse tissues and cell lines	Isolation of MHC class I-associated peptides	SYSMHC00018_Schusterh_160714_Rammensee_Germany_uterus_Y3_H2Kb_CID_1	H2Kb		uterus
The Jackson Laboratory	Mus musculus	NCBITAXON	http://purl.bioontology.org/ontology/NCBITAXON/10090	uterus	UBERON	UBERON:0000995				Mouse tissues and cell lines	Isolation of MHC class I-associated peptides	SYSMHC00018_Schusterh_160714_Rammensee_Germany_uterus_Y3_H2Kb_HCD_1	H2Kb		uterus
The Jackson Laboratory	Mus musculus	NCBITAXON	http://purl.bioontology.org/ontology/NCBITAXON/10090	adrenal tissue	UBERON	UBERON:0018303				Mouse tissues and cell lines	Isolation of MHC class I-associated peptides	SYSMHC00018_Schusterh_160727_Rammensee_Germany_adrenal tissue_B22_H2Db_CID_1	#N/A	#N/A	adrenal tissue
The Jackson Laboratory	Mus musculus	NCBITAXON	http://purl.bioontology.org/ontology/NCBITAXON/10090	adrenal tissue	UBERON	UBERON:0018303				Mouse tissues and cell lines	Isolation of MHC class I-associated peptides	SYSMHC00018_Schusterh_160727_Rammensee_Germany_adrenal tissue_B22_H2Db_HCD_1	#N/A	#N/A	adrenal tissue
The Jackson Laboratory	Mus musculus	NCBITAXON	http://purl.bioontology.org/ontology/NCBITAXON/10090	adrenal tissue	UBERON	UBERON:0018303				Mouse tissues and cell lines	Isolation of MHC class I-associated peptides	SYSMHC00018_Schusterh_160727_Rammensee_Germany_adrenal tissue_Y3_H2Kb_CID_1	#N/A	#N/A	adrenal tissue
The Jackson Laboratory	Mus musculus	NCBITAXON	http://purl.bioontology.org/ontology/NCBITAXON/10090	adrenal tissue	UBERON	UBERON:0018303				Mouse tissues and cell lines	Isolation of MHC class I-associated peptides	SYSMHC00018_Schusterh_160727_Rammensee_Germany_adrenal tissue_Y3_H2Kb_HCD_1	#N/A	#N/A	adrenal tissue
The Jackson Laboratory	Mus musculus	NCBITAXON	http://purl.bioontology.org/ontology/NCBITAXON/10090	lung	UBERON	UBERON:0002048				Mouse tissues and cell lines	Isolation of MHC class I-associated peptides	SYSMHC00018_Schusterh_160727_Rammensee_Germany_lung_B22_H2Db_CID_1	H2Db		lung
The Jackson Laboratory	Mus musculus	NCBITAXON	http://purl.bioontology.org/ontology/NCBITAXON/10090	lung	UBERON	UBERON:0002048				Mouse tissues and cell lines	Isolation of MHC class I-associated peptides	SYSMHC00018_Schusterh_160727_Rammensee_Germany_lung_B22_H2Db_HCD_1	H2Db		lung
The Jackson Laboratory	Mus musculus	NCBITAXON	http://purl.bioontology.org/ontology/NCBITAXON/10090	lung	UBERON	UBERON:0002048				Mouse tissues and cell lines	Isolation of MHC class I-associated peptides	SYSMHC00018_Schusterh_160727_Rammensee_Germany_lung_Y3_H2Kb_CID_1	H2Kb		lung
The Jackson Laboratory	Mus musculus	NCBITAXON	http://purl.bioontology.org/ontology/NCBITAXON/10090	lung	UBERON	UBERON:0002048				Mouse tissues and cell lines	Isolation of MHC class I-associated peptides	SYSMHC00018_Schusterh_160727_Rammensee_Germany_lung_Y3_H2Kb_HCD_1	H2Kb		lung
The Jackson Laboratory	Mus musculus	NCBITAXON	http://purl.bioontology.org/ontology/NCBITAXON/10090	zone of skin	UBERON	UBERON:0000014				Mouse tissues and cell lines	Isolation of MHC class I-associated peptides	SYSMHC00018_Schusterh_160727_Rammensee_Germany_skin_B22_H2Db_CID_1	H2Db		zone of skin
The Jackson Laboratory	Mus musculus	NCBITAXON	http://purl.bioontology.org/ontology/NCBITAXON/10090	zone of skin	UBERON	UBERON:0000014				Mouse tissues and cell lines	Isolation of MHC class I-associated peptides	SYSMHC00018_Schusterh_160727_Rammensee_Germany_skin_B22_H2Db_HCD_1	H2Db		zone of skin
The Jackson Laboratory	Mus musculus	NCBITAXON	http://purl.bioontology.org/ontology/NCBITAXON/10090	zone of skin	UBERON	UBERON:0000014				Mouse tissues and cell lines	Isolation of MHC class I-associated peptides	SYSMHC00018_Schusterh_160727_Rammensee_Germany_skin_Y3_H2Kb_CID_1	H2Kb		zone of skin
The Jackson Laboratory	Mus musculus	NCBITAXON	http://purl.bioontology.org/ontology/NCBITAXON/10090	zone of skin	UBERON	UBERON:0000014				Mouse tissues and cell lines	Isolation of MHC class I-associated peptides	SYSMHC00018_Schusterh_160727_Rammensee_Germany_skin_Y3_H2Kb_HCD_1	H2Kb		zone of skin
The Jackson Laboratory	Mus musculus	NCBITAXON	http://purl.bioontology.org/ontology/NCBITAXON/10090	testis	UBERON	UBERON:0000473				Mouse tissues and cell lines	Isolation of MHC class I-associated peptides	SYSMHC00018_Schusterh_160727_Rammensee_Germany_testis_B22_H2Db_CID_1	H2Db		testis
The Jackson Laboratory	Mus musculus	NCBITAXON	http://purl.bioontology.org/ontology/NCBITAXON/10090	testis	UBERON	UBERON:0000473				Mouse tissues and cell lines	Isolation of MHC class I-associated peptides	SYSMHC00018_Schusterh_160727_Rammensee_Germany_testis_B22_H2Db_HCD_1	H2Db		testis
The Jackson Laboratory	Mus musculus	NCBITAXON	http://purl.bioontology.org/ontology/NCBITAXON/10090	testis	UBERON	UBERON:0000473				Mouse tissues and cell lines	Isolation of MHC class I-associated peptides	SYSMHC00018_Schusterh_160727_Rammensee_Germany_testis_Y3_H2Kb_HCD_1	H2Kb		testis
The Jackson Laboratory	Mus musculus	NCBITAXON	http://purl.bioontology.org/ontology/NCBITAXON/10090	colon	UBERON	UBERON:0001155				Mouse tissues and cell lines	Isolation of MHC class I-associated peptides	SYSMHC00018_Schusterh_160821_Rammensee_Germany_colon_B22_H2Db_CID_1	H2Db		colon
The Jackson Laboratory	Mus musculus	NCBITAXON	http://purl.bioontology.org/ontology/NCBITAXON/10090	colon	UBERON	UBERON:0001155				Mouse tissues and cell lines	Isolation of MHC class I-associated peptides	SYSMHC00018_Schusterh_160821_Rammensee_Germany_colon_B22_H2Db_HCD_1	H2Db		colon
The Jackson Laboratory	Mus musculus	NCBITAXON	http://purl.bioontology.org/ontology/NCBITAXON/10090	colon	UBERON	UBERON:0001155				Mouse tissues and cell lines	Isolation of MHC class I-associated peptides	SYSMHC00018_Schusterh_160821_Rammensee_Germany_colon_Y3_H2Kb_CID_1	H2Kb		colon
The Jackson Laboratory	Mus musculus	NCBITAXON	http://purl.bioontology.org/ontology/NCBITAXON/10090	colon	UBERON	UBERON:0001155				Mouse tissues and cell lines	Isolation of MHC class I-associated peptides	SYSMHC00018_Schusterh_160821_Rammensee_Germany_colon_Y3_H2Kb_HCD_1	H2Kb		colon
The Jackson Laboratory	Mus musculus	NCBITAXON	http://purl.bioontology.org/ontology/NCBITAXON/10090	kidney	UBERON	UBERON:0002113				Mouse tissues and cell lines	Isolation of MHC class I-associated peptides	SYSMHC00018_Schusterh_160821_Rammensee_Germany_kidney_B22_H2Db_CID_1	H2Db		kidney
The Jackson Laboratory	Mus musculus	NCBITAXON	http://purl.bioontology.org/ontology/NCBITAXON/10090	kidney	UBERON	UBERON:0002113				Mouse tissues and cell lines	Isolation of MHC class I-associated peptides	SYSMHC00018_Schusterh_160821_Rammensee_Germany_kidney_B22_H2Db_HCD_1	H2Db		kidney
The Jackson Laboratory	Mus musculus	NCBITAXON	http://purl.bioontology.org/ontology/NCBITAXON/10090	kidney	UBERON	UBERON:0002113				Mouse tissues and cell lines	Isolation of MHC class I-associated peptides	SYSMHC00018_Schusterh_160821_Rammensee_Germany_kidney_Y3_H2Kb_CID_1	H2Kb		kidney
The Jackson Laboratory	Mus musculus	NCBITAXON	http://purl.bioontology.org/ontology/NCBITAXON/10090	kidney	UBERON	UBERON:0002113				Mouse tissues and cell lines	Isolation of MHC class I-associated peptides	SYSMHC00018_Schusterh_160821_Rammensee_Germany_kidney_Y3_H2Kb_HCD_1	H2Kb		kidney
The Jackson Laboratory	Mus musculus	NCBITAXON	http://purl.bioontology.org/ontology/NCBITAXON/10090	liver	UBERON	UBERON:0002107				Mouse tissues and cell lines	Isolation of MHC class I-associated peptides	SYSMHC00018_Schusterh_160821_Rammensee_Germany_liver_B22_H2Db_CID_1	H2Db		liver
The Jackson Laboratory	Mus musculus	NCBITAXON	http://purl.bioontology.org/ontology/NCBITAXON/10090	liver	UBERON	UBERON:0002107				Mouse tissues and cell lines	Isolation of MHC class I-associated peptides	SYSMHC00018_Schusterh_160821_Rammensee_Germany_liver_B22_H2Db_HCD_1	H2Db		liver
The Jackson Laboratory	Mus musculus	NCBITAXON	http://purl.bioontology.org/ontology/NCBITAXON/10090	liver	UBERON	UBERON:0002107				Mouse tissues and cell lines	Isolation of MHC class I-associated peptides	SYSMHC00018_Schusterh_160821_Rammensee_Germany_liver_Y3_H2Kb_CID_1	H2Kb		liver
The Jackson Laboratory	Mus musculus	NCBITAXON	http://purl.bioontology.org/ontology/NCBITAXON/10090	liver	UBERON	UBERON:0002107				Mouse tissues and cell lines	Isolation of MHC class I-associated peptides	SYSMHC00018_Schusterh_160821_Rammensee_Germany_liver_Y3_H2Kb_HCD_1	H2Kb		liver
ATCC							Lewis lung carcinoma cell line	BTO	BTO:0000181	Mouse tissues and cell lines	Isolation of MHC class I-associated peptides	SYSMHC00018_Schusterh_160821_Rammensee_Germany_LLC1_B22_H2Db_CID_1	H2Db	Cell line LLC1 (LL/2)	Lewis lung carcinoma
ATCC							Lewis lung carcinoma cell line	BTO	BTO:0000181	Mouse tissues and cell lines	Isolation of MHC class I-associated peptides	SYSMHC00018_Schusterh_160821_Rammensee_Germany_LLC1_B22_H2Db_HCD_1	H2Db	Cell line LLC1 (LL/2)	Lewis lung carcinoma
ATCC							Lewis lung carcinoma cell line	BTO	BTO:0000181	Mouse tissues and cell lines	Isolation of MHC class I-associated peptides	SYSMHC00018_Schusterh_160821_Rammensee_Germany_LLC1_Y3_H2Kb_CID_1	H2Kb	Cell line LLC1 (LL/2)	Lewis lung carcinoma
ATCC							Lewis lung carcinoma cell line	BTO	BTO:0000181	Mouse tissues and cell lines	Isolation of MHC class I-associated peptides	SYSMHC00018_Schusterh_160821_Rammensee_Germany_LLC1_Y3_H2Kb_HCD_1	H2Kb	Cell line LLC1 (LL/2)	Lewis lung carcinoma
The Jackson Laboratory	Mus musculus	NCBITAXON	http://purl.bioontology.org/ontology/NCBITAXON/10090	lung	UBERON	UBERON:0002048				Mouse tissues and cell lines	Isolation of MHC class I-associated peptides	SYSMHC00018_Schusterh_160821_Rammensee_Germany_lung_B22_H2Db_CID_1	H2Db		lung
The Jackson Laboratory	Mus musculus	NCBITAXON	http://purl.bioontology.org/ontology/NCBITAXON/10090	lung	UBERON	UBERON:0002048				Mouse tissues and cell lines	Isolation of MHC class I-associated peptides	SYSMHC00018_Schusterh_160821_Rammensee_Germany_lung_B22_H2Db_HCD_1	H2Db		lung
The Jackson Laboratory	Mus musculus	NCBITAXON	http://purl.bioontology.org/ontology/NCBITAXON/10090	lung	UBERON	UBERON:0002048				Mouse tissues and cell lines	Isolation of MHC class I-associated peptides	SYSMHC00018_Schusterh_160821_Rammensee_Germany_lung_Y3_H2Kb_CID_1	H2Kb		lung
The Jackson Laboratory	Mus musculus	NCBITAXON	http://purl.bioontology.org/ontology/NCBITAXON/10090	lung	UBERON	UBERON:0002048				Mouse tissues and cell lines	Isolation of MHC class I-associated peptides	SYSMHC00018_Schusterh_160821_Rammensee_Germany_lung_Y3_H2Kb_HCD_1	H2Kb		lung
The Jackson Laboratory	Mus musculus	NCBITAXON	http://purl.bioontology.org/ontology/NCBITAXON/10090	small intestine	UBERON	UBERON:0002108				Mouse tissues and cell lines	Isolation of MHC class I-associated peptides	SYSMHC00018_Schusterh_160821_Rammensee_Germany_smallintestine_B22_H2Db_CID_1	H2Db		small intestine
The Jackson Laboratory	Mus musculus	NCBITAXON	http://purl.bioontology.org/ontology/NCBITAXON/10090	small intestine	UBERON	UBERON:0002108				Mouse tissues and cell lines	Isolation of MHC class I-associated peptides	SYSMHC00018_Schusterh_160821_Rammensee_Germany_smallintestine_B22_H2Db_HCD_1	H2Db		small intestine
The Jackson Laboratory	Mus musculus	NCBITAXON	http://purl.bioontology.org/ontology/NCBITAXON/10090	small intestine	UBERON	UBERON:0002108				Mouse tissues and cell lines	Isolation of MHC class I-associated peptides	SYSMHC00018_Schusterh_160821_Rammensee_Germany_smallintestine_Y3_H2Kb_CID_1	H2Kb		small intestine
The Jackson Laboratory	Mus musculus	NCBITAXON	http://purl.bioontology.org/ontology/NCBITAXON/10090	small intestine	UBERON	UBERON:0002108				Mouse tissues and cell lines	Isolation of MHC class I-associated peptides	SYSMHC00018_Schusterh_160821_Rammensee_Germany_smallintestine_Y3_H2Kb_HCD_1	H2Kb		small intestine
The Jackson Laboratory	Mus musculus	NCBITAXON	http://purl.bioontology.org/ontology/NCBITAXON/10090	spinal cord	UBERON	UBERON:0002240				Mouse tissues and cell lines	Isolation of MHC class I-associated peptides	SYSMHC00018_Schusterh_160821_Rammensee_Germany_spinalcord_B22_H2Db_CID_1	H2Db		spinal cord
The Jackson Laboratory	Mus musculus	NCBITAXON	http://purl.bioontology.org/ontology/NCBITAXON/10090	spinal cord	UBERON	UBERON:0002240				Mouse tissues and cell lines	Isolation of MHC class I-associated peptides	SYSMHC00018_Schusterh_160821_Rammensee_Germany_spinalcord_B22_H2Db_HCD_1	H2Db		spinal cord
The Jackson Laboratory	Mus musculus	NCBITAXON	http://purl.bioontology.org/ontology/NCBITAXON/10090	spinal cord	UBERON	UBERON:0002240				Mouse tissues and cell lines	Isolation of MHC class I-associated peptides	SYSMHC00018_Schusterh_160821_Rammensee_Germany_spinalcord_Y3_H2Kb_CID_1	H2Kb		spinal cord
The Jackson Laboratory	Mus musculus	NCBITAXON	http://purl.bioontology.org/ontology/NCBITAXON/10090	spinal cord	UBERON	UBERON:0002240				Mouse tissues and cell lines	Isolation of MHC class I-associated peptides	SYSMHC00018_Schusterh_160821_Rammensee_Germany_spinalcord_Y3_H2Kb_HCD_1	H2Kb		spinal cord
The Jackson Laboratory	Mus musculus	NCBITAXON	http://purl.bioontology.org/ontology/NCBITAXON/10090	thymus	UBERON	UBERON:0002370				Mouse tissues and cell lines	Isolation of MHC class I-associated peptides	SYSMHC00018_Schusterh_160821_Rammensee_Germany_thymus_B22_H2Db_CID_1	H2Db		thymus
The Jackson Laboratory	Mus musculus	NCBITAXON	http://purl.bioontology.org/ontology/NCBITAXON/10090	thymus	UBERON	UBERON:0002370				Mouse tissues and cell lines	Isolation of MHC class I-associated peptides	SYSMHC00018_Schusterh_160821_Rammensee_Germany_thymus_B22_H2Db_HCD_1	H2Db		thymus
The Jackson Laboratory	Mus musculus	NCBITAXON	http://purl.bioontology.org/ontology/NCBITAXON/10090	thymus	UBERON	UBERON:0002370				Mouse tissues and cell lines	Isolation of MHC class I-associated peptides	SYSMHC00018_Schusterh_160821_Rammensee_Germany_thymus_Y3_H2Kb_CID_1	H2Kb		thymus
The Jackson Laboratory	Mus musculus	NCBITAXON	http://purl.bioontology.org/ontology/NCBITAXON/10090	thymus	UBERON	UBERON:0002370				Mouse tissues and cell lines	Isolation of MHC class I-associated peptides	SYSMHC00018_Schusterh_160821_Rammensee_Germany_thymus_Y3_H2Kb_HCD_1	H2Kb		thymus
