# Supplementary material for: A tissue-based draft map of the murine MHC class I immunopeptidome
Source: Sci Data. 2018 Aug 7;5:180157. doi: 10.1038/sdata.2018.157 (PMC6080492; doi:10.1038/sdata.2018.157)
Supplement: Supplementary file 1 [file sdata2018157-isa1.zip › a_assay.txt]

Sample Name	Protocol REF	Parameter Value[instrument]	Parameter Value[manufacturer]	Parameter Value[fragmentation method]	Assay Name	Raw Data File	Comment[Data Repository]	Comment[Data Record Accession]	Comment[Data Record URI]	Protocol REF	Derived Data File	Comment[Data Repository]	Comment[Data Record Accession]	Comment[Data Record URI]
SYSMHC00018_carone_150522_Aebersold_Switzerland_brain_B22_H2Db_CID_1	DDA mass spectrometry	Triple TOF 5600	SCIEX	Collision-induced dissociation	Assay 1	SYSMHC00018_carone_K150522_002_brain_B22.mzXML	PRIDE	PXD008733	http://identifiers.org/pride.project:PXD008733	Database search engines, statistical validation, high-confidence filters and spectral library generation	H2Db:Kb peptides used for spectral library generation.xlsx; List of filtered high-confidence H2Kb peptides.xlsx; List of filtered high-confidence H2Db peptides.xlsx; List of unfiltered H2Kb peptides (7-14 mers).xlsx; List of unfiltered H2Db peptides (7-14 mers).xlsx; Annotation table.xlsx; Order of injection for H2Kb peptides.xlsx; Order of injection for H2Db peptides.xlsx	figshare	10.6084/m9.figshare.c.4118674	doi:10.6084/m9.figshare.c.4118675
SYSMHC00018_carone_150522_Aebersold_Switzerland_brain_Y3_H2Kb_CID_1	DDA mass spectrometry	Triple TOF 5600	SCIEX	Collision-induced dissociation	Assay 2	SYSMHC00018_carone_K150522_001_brain_Y3.mzXML	PRIDE	PXD008733	http://identifiers.org/pride.project:PXD008733	Database search engines, statistical validation, high-confidence filters and spectral library generation	H2Db:Kb peptides used for spectral library generation.xlsx; List of filtered high-confidence H2Kb peptides.xlsx; List of filtered high-confidence H2Db peptides.xlsx; List of unfiltered H2Kb peptides (7-14 mers).xlsx; List of unfiltered H2Db peptides (7-14 mers).xlsx; Annotation table.xlsx; Order of injection for H2Kb peptides.xlsx; Order of injection for H2Db peptides.xlsx	figshare	10.6084/m9.figshare.c.4118674	doi:10.6084/m9.figshare.c.4118675
SYSMHC00018_carone_150522_Aebersold_Switzerland_colon_B22_H2Db_CID_1	DDA mass spectrometry	Triple TOF 5600	SCIEX	Collision-induced dissociation	Assay 3	SYSMHC00018_carone_K150522_010_colon_B22.mzXML	PRIDE	PXD008733	http://identifiers.org/pride.project:PXD008733	Database search engines, statistical validation, high-confidence filters and spectral library generation	H2Db:Kb peptides used for spectral library generation.xlsx; List of filtered high-confidence H2Kb peptides.xlsx; List of filtered high-confidence H2Db peptides.xlsx; List of unfiltered H2Kb peptides (7-14 mers).xlsx; List of unfiltered H2Db peptides (7-14 mers).xlsx; Annotation table.xlsx; Order of injection for H2Kb peptides.xlsx; Order of injection for H2Db peptides.xlsx	figshare	10.6084/m9.figshare.c.4118674	doi:10.6084/m9.figshare.c.4118675
SYSMHC00018_carone_150522_Aebersold_Switzerland_colon_Y3_H2Kb_CID_1	DDA mass spectrometry	Triple TOF 5600	SCIEX	Collision-induced dissociation	Assay 4	SYSMHC00018_carone_K150522_009_colon_Y3.mzXML	PRIDE	PXD008733	http://identifiers.org/pride.project:PXD008733	Database search engines, statistical validation, high-confidence filters and spectral library generation	H2Db:Kb peptides used for spectral library generation.xlsx; List of filtered high-confidence H2Kb peptides.xlsx; List of filtered high-confidence H2Db peptides.xlsx; List of unfiltered H2Kb peptides (7-14 mers).xlsx; List of unfiltered H2Db peptides (7-14 mers).xlsx; Annotation table.xlsx; Order of injection for H2Kb peptides.xlsx; Order of injection for H2Db peptides.xlsx	figshare	10.6084/m9.figshare.c.4118674	doi:10.6084/m9.figshare.c.4118675
SYSMHC00018_carone_150522_Aebersold_Switzerland_kidney_B22_H2Db_CID_1	DDA mass spectrometry	Triple TOF 5600	SCIEX	Collision-induced dissociation	Assay 5	SYSMHC00018_carone_K150522_012_kidney_B22.mzXML	PRIDE	PXD008733	http://identifiers.org/pride.project:PXD008733	Database search engines, statistical validation, high-confidence filters and spectral library generation	H2Db:Kb peptides used for spectral library generation.xlsx; List of filtered high-confidence H2Kb peptides.xlsx; List of filtered high-confidence H2Db peptides.xlsx; List of unfiltered H2Kb peptides (7-14 mers).xlsx; List of unfiltered H2Db peptides (7-14 mers).xlsx; Annotation table.xlsx; Order of injection for H2Kb peptides.xlsx; Order of injection for H2Db peptides.xlsx	figshare	10.6084/m9.figshare.c.4118674	doi:10.6084/m9.figshare.c.4118675
SYSMHC00018_carone_150522_Aebersold_Switzerland_kidney_Y3_H2Kb_CID_1	DDA mass spectrometry	Triple TOF 5600	SCIEX	Collision-induced dissociation	Assay 6	SYSMHC00018_carone_K150522_011_kidney_Y3.mzXML	PRIDE	PXD008733	http://identifiers.org/pride.project:PXD008733	Database search engines, statistical validation, high-confidence filters and spectral library generation	H2Db:Kb peptides used for spectral library generation.xlsx; List of filtered high-confidence H2Kb peptides.xlsx; List of filtered high-confidence H2Db peptides.xlsx; List of unfiltered H2Kb peptides (7-14 mers).xlsx; List of unfiltered H2Db peptides (7-14 mers).xlsx; Annotation table.xlsx; Order of injection for H2Kb peptides.xlsx; Order of injection for H2Db peptides.xlsx	figshare	10.6084/m9.figshare.c.4118674	doi:10.6084/m9.figshare.c.4118675
SYSMHC00018_carone_150522_Aebersold_Switzerland_liver_B22_H2Db_CID_1	DDA mass spectrometry	Triple TOF 5600	SCIEX	Collision-induced dissociation	Assay 7	SYSMHC00018_carone_K150522_008_liver_B22.mzXML	PRIDE	PXD008733	http://identifiers.org/pride.project:PXD008733	Database search engines, statistical validation, high-confidence filters and spectral library generation	H2Db:Kb peptides used for spectral library generation.xlsx; List of filtered high-confidence H2Kb peptides.xlsx; List of filtered high-confidence H2Db peptides.xlsx; List of unfiltered H2Kb peptides (7-14 mers).xlsx; List of unfiltered H2Db peptides (7-14 mers).xlsx; Annotation table.xlsx; Order of injection for H2Kb peptides.xlsx; Order of injection for H2Db peptides.xlsx	figshare	10.6084/m9.figshare.c.4118674	doi:10.6084/m9.figshare.c.4118675
SYSMHC00018_carone_150522_Aebersold_Switzerland_liver_Y3_H2Kb_CID_1	DDA mass spectrometry	Triple TOF 5600	SCIEX	Collision-induced dissociation	Assay 8	SYSMHC00018_carone_K150522_007_liver_Y3.mzXML	PRIDE	PXD008733	http://identifiers.org/pride.project:PXD008733	Database search engines, statistical validation, high-confidence filters and spectral library generation	H2Db:Kb peptides used for spectral library generation.xlsx; List of filtered high-confidence H2Kb peptides.xlsx; List of filtered high-confidence H2Db peptides.xlsx; List of unfiltered H2Kb peptides (7-14 mers).xlsx; List of unfiltered H2Db peptides (7-14 mers).xlsx; Annotation table.xlsx; Order of injection for H2Kb peptides.xlsx; Order of injection for H2Db peptides.xlsx	figshare	10.6084/m9.figshare.c.4118674	doi:10.6084/m9.figshare.c.4118675
SYSMHC00018_carone_150522_Aebersold_Switzerland_lung_B22_H2Db_CID_1	DDA mass spectrometry	Triple TOF 5600	SCIEX	Collision-induced dissociation	Assay 9	SYSMHC00018_carone_K150522_004_lung_B22.mzXML	PRIDE	PXD008733	http://identifiers.org/pride.project:PXD008733	Database search engines, statistical validation, high-confidence filters and spectral library generation	H2Db:Kb peptides used for spectral library generation.xlsx; List of filtered high-confidence H2Kb peptides.xlsx; List of filtered high-confidence H2Db peptides.xlsx; List of unfiltered H2Kb peptides (7-14 mers).xlsx; List of unfiltered H2Db peptides (7-14 mers).xlsx; Annotation table.xlsx; Order of injection for H2Kb peptides.xlsx; Order of injection for H2Db peptides.xlsx	figshare	10.6084/m9.figshare.c.4118674	doi:10.6084/m9.figshare.c.4118675
SYSMHC00018_carone_150522_Aebersold_Switzerland_lung_Y3_H2Kb_CID_1	DDA mass spectrometry	Triple TOF 5600	SCIEX	Collision-induced dissociation	Assay 10	SYSMHC00018_carone_K150522_003_lung_Y3.mzXML	PRIDE	PXD008733	http://identifiers.org/pride.project:PXD008733	Database search engines, statistical validation, high-confidence filters and spectral library generation	H2Db:Kb peptides used for spectral library generation.xlsx; List of filtered high-confidence H2Kb peptides.xlsx; List of filtered high-confidence H2Db peptides.xlsx; List of unfiltered H2Kb peptides (7-14 mers).xlsx; List of unfiltered H2Db peptides (7-14 mers).xlsx; Annotation table.xlsx; Order of injection for H2Kb peptides.xlsx; Order of injection for H2Db peptides.xlsx	figshare	10.6084/m9.figshare.c.4118674	doi:10.6084/m9.figshare.c.4118675
SYSMHC00018_carone_150522_Aebersold_Switzerland_sintest_B22_H2Db_CID_1	DDA mass spectrometry	Triple TOF 5600	SCIEX	Collision-induced dissociation	Assay 11	SYSMHC00018_carone_K150522_006_sintest_B22.mzXML	PRIDE	PXD008733	http://identifiers.org/pride.project:PXD008733	Database search engines, statistical validation, high-confidence filters and spectral library generation	H2Db:Kb peptides used for spectral library generation.xlsx; List of filtered high-confidence H2Kb peptides.xlsx; List of filtered high-confidence H2Db peptides.xlsx; List of unfiltered H2Kb peptides (7-14 mers).xlsx; List of unfiltered H2Db peptides (7-14 mers).xlsx; Annotation table.xlsx; Order of injection for H2Kb peptides.xlsx; Order of injection for H2Db peptides.xlsx	figshare	10.6084/m9.figshare.c.4118674	doi:10.6084/m9.figshare.c.4118675
SYSMHC00018_carone_150522_Aebersold_Switzerland_sintest_Y3_H2Kb_CID_1	DDA mass spectrometry	Triple TOF 5600	SCIEX	Collision-induced dissociation	Assay 12	SYSMHC00018_carone_K150522_005_sintest_Y3.mzXML	PRIDE	PXD008733	http://identifiers.org/pride.project:PXD008733	Database search engines, statistical validation, high-confidence filters and spectral library generation	H2Db:Kb peptides used for spectral library generation.xlsx; List of filtered high-confidence H2Kb peptides.xlsx; List of filtered high-confidence H2Db peptides.xlsx; List of unfiltered H2Kb peptides (7-14 mers).xlsx; List of unfiltered H2Db peptides (7-14 mers).xlsx; Annotation table.xlsx; Order of injection for H2Kb peptides.xlsx; Order of injection for H2Db peptides.xlsx	figshare	10.6084/m9.figshare.c.4118674	doi:10.6084/m9.figshare.c.4118675
SYSMHC00018_carone_150821_Aebersold_Switzerland_bladder_Db_H2Db_CID_1	DDA mass spectrometry	Triple TOF 5600	SCIEX	Collision-induced dissociation	Assay 13	SYSMHC00018_carone_Y150821_001_bladder_Db.mzXML	PRIDE	PXD008733	http://identifiers.org/pride.project:PXD008733	Database search engines, statistical validation, high-confidence filters and spectral library generation	H2Db:Kb peptides used for spectral library generation.xlsx; List of filtered high-confidence H2Kb peptides.xlsx; List of filtered high-confidence H2Db peptides.xlsx; List of unfiltered H2Kb peptides (7-14 mers).xlsx; List of unfiltered H2Db peptides (7-14 mers).xlsx; Annotation table.xlsx; Order of injection for H2Kb peptides.xlsx; Order of injection for H2Db peptides.xlsx	figshare	10.6084/m9.figshare.c.4118674	doi:10.6084/m9.figshare.c.4118675
SYSMHC00018_carone_150821_Aebersold_Switzerland_bladder_Db_H2Db_CID_2	DDA mass spectrometry	Triple TOF 5600	SCIEX	Collision-induced dissociation	Assay 14	SYSMHC00018_carone_Y150821_002_bladder_Db.mzXML	PRIDE	PXD008733	http://identifiers.org/pride.project:PXD008733	Database search engines, statistical validation, high-confidence filters and spectral library generation	H2Db:Kb peptides used for spectral library generation.xlsx; List of filtered high-confidence H2Kb peptides.xlsx; List of filtered high-confidence H2Db peptides.xlsx; List of unfiltered H2Kb peptides (7-14 mers).xlsx; List of unfiltered H2Db peptides (7-14 mers).xlsx; Annotation table.xlsx; Order of injection for H2Kb peptides.xlsx; Order of injection for H2Db peptides.xlsx	figshare	10.6084/m9.figshare.c.4118674	doi:10.6084/m9.figshare.c.4118675
SYSMHC00018_carone_150821_Aebersold_Switzerland_bladder_Kb_H2Kb_CID_1	DDA mass spectrometry	Triple TOF 5600	SCIEX	Collision-induced dissociation	Assay 15	SYSMHC00018_carone_Y150821_001_bladder_Kb.mzXML	PRIDE	PXD008733	http://identifiers.org/pride.project:PXD008733	Database search engines, statistical validation, high-confidence filters and spectral library generation	H2Db:Kb peptides used for spectral library generation.xlsx; List of filtered high-confidence H2Kb peptides.xlsx; List of filtered high-confidence H2Db peptides.xlsx; List of unfiltered H2Kb peptides (7-14 mers).xlsx; List of unfiltered H2Db peptides (7-14 mers).xlsx; Annotation table.xlsx; Order of injection for H2Kb peptides.xlsx; Order of injection for H2Db peptides.xlsx	figshare	10.6084/m9.figshare.c.4118674	doi:10.6084/m9.figshare.c.4118675
SYSMHC00018_carone_150821_Aebersold_Switzerland_bladder_Kb_H2Kb_CID_2	DDA mass spectrometry	Triple TOF 5600	SCIEX	Collision-induced dissociation	Assay 16	SYSMHC00018_carone_Y150821_002_bladder_Kb.mzXML	PRIDE	PXD008733	http://identifiers.org/pride.project:PXD008733	Database search engines, statistical validation, high-confidence filters and spectral library generation	H2Db:Kb peptides used for spectral library generation.xlsx; List of filtered high-confidence H2Kb peptides.xlsx; List of filtered high-confidence H2Db peptides.xlsx; List of unfiltered H2Kb peptides (7-14 mers).xlsx; List of unfiltered H2Db peptides (7-14 mers).xlsx; Annotation table.xlsx; Order of injection for H2Kb peptides.xlsx; Order of injection for H2Db peptides.xlsx	figshare	10.6084/m9.figshare.c.4118674	doi:10.6084/m9.figshare.c.4118675
SYSMHC00018_carone_150821_Aebersold_Switzerland_heart_Db_H2Db_CID_1	DDA mass spectrometry	Triple TOF 5600	SCIEX	Collision-induced dissociation	Assay 17	SYSMHC00018_carone_Y150821_001_heart_Db.mzXML	PRIDE	PXD008733	http://identifiers.org/pride.project:PXD008733	Database search engines, statistical validation, high-confidence filters and spectral library generation	H2Db:Kb peptides used for spectral library generation.xlsx; List of filtered high-confidence H2Kb peptides.xlsx; List of filtered high-confidence H2Db peptides.xlsx; List of unfiltered H2Kb peptides (7-14 mers).xlsx; List of unfiltered H2Db peptides (7-14 mers).xlsx; Annotation table.xlsx; Order of injection for H2Kb peptides.xlsx; Order of injection for H2Db peptides.xlsx	figshare	10.6084/m9.figshare.c.4118674	doi:10.6084/m9.figshare.c.4118675
SYSMHC00018_carone_150821_Aebersold_Switzerland_heart_Db_H2Db_CID_2	DDA mass spectrometry	Triple TOF 5600	SCIEX	Collision-induced dissociation	Assay 18	SYSMHC00018_carone_Y150821_002_heart_Db.mzXML	PRIDE	PXD008733	http://identifiers.org/pride.project:PXD008733	Database search engines, statistical validation, high-confidence filters and spectral library generation	H2Db:Kb peptides used for spectral library generation.xlsx; List of filtered high-confidence H2Kb peptides.xlsx; List of filtered high-confidence H2Db peptides.xlsx; List of unfiltered H2Kb peptides (7-14 mers).xlsx; List of unfiltered H2Db peptides (7-14 mers).xlsx; Annotation table.xlsx; Order of injection for H2Kb peptides.xlsx; Order of injection for H2Db peptides.xlsx	figshare	10.6084/m9.figshare.c.4118674	doi:10.6084/m9.figshare.c.4118675
SYSMHC00018_carone_150821_Aebersold_Switzerland_heart_Kb_H2Kb_CID_1	DDA mass spectrometry	Triple TOF 5600	SCIEX	Collision-induced dissociation	Assay 19	SYSMHC00018_carone_Y150821_001_heart_Kb.mzXML	PRIDE	PXD008733	http://identifiers.org/pride.project:PXD008733	Database search engines, statistical validation, high-confidence filters and spectral library generation	H2Db:Kb peptides used for spectral library generation.xlsx; List of filtered high-confidence H2Kb peptides.xlsx; List of filtered high-confidence H2Db peptides.xlsx; List of unfiltered H2Kb peptides (7-14 mers).xlsx; List of unfiltered H2Db peptides (7-14 mers).xlsx; Annotation table.xlsx; Order of injection for H2Kb peptides.xlsx; Order of injection for H2Db peptides.xlsx	figshare	10.6084/m9.figshare.c.4118674	doi:10.6084/m9.figshare.c.4118675
SYSMHC00018_carone_150821_Aebersold_Switzerland_heart_Kb_H2Kb_CID_2	DDA mass spectrometry	Triple TOF 5600	SCIEX	Collision-induced dissociation	Assay 20	SYSMHC00018_carone_Y150821_002_heart_Kb.mzXML	PRIDE	PXD008733	http://identifiers.org/pride.project:PXD008733	Database search engines, statistical validation, high-confidence filters and spectral library generation	H2Db:Kb peptides used for spectral library generation.xlsx; List of filtered high-confidence H2Kb peptides.xlsx; List of filtered high-confidence H2Db peptides.xlsx; List of unfiltered H2Kb peptides (7-14 mers).xlsx; List of unfiltered H2Db peptides (7-14 mers).xlsx; Annotation table.xlsx; Order of injection for H2Kb peptides.xlsx; Order of injection for H2Db peptides.xlsx	figshare	10.6084/m9.figshare.c.4118674	doi:10.6084/m9.figshare.c.4118675
SYSMHC00018_carone_150821_Aebersold_Switzerland_spleen_Db_H2Db_CID_1	DDA mass spectrometry	Triple TOF 5600	SCIEX	Collision-induced dissociation	Assay 21	SYSMHC00018_carone_Y150821_001_spleen_Db.mzXML	PRIDE	PXD008733	http://identifiers.org/pride.project:PXD008733	Database search engines, statistical validation, high-confidence filters and spectral library generation	H2Db:Kb peptides used for spectral library generation.xlsx; List of filtered high-confidence H2Kb peptides.xlsx; List of filtered high-confidence H2Db peptides.xlsx; List of unfiltered H2Kb peptides (7-14 mers).xlsx; List of unfiltered H2Db peptides (7-14 mers).xlsx; Annotation table.xlsx; Order of injection for H2Kb peptides.xlsx; Order of injection for H2Db peptides.xlsx	figshare	10.6084/m9.figshare.c.4118674	doi:10.6084/m9.figshare.c.4118675
SYSMHC00018_carone_150821_Aebersold_Switzerland_spleen_Db_H2Db_CID_2	DDA mass spectrometry	Triple TOF 5600	SCIEX	Collision-induced dissociation	Assay 22	SYSMHC00018_carone_Y150821_002_spleen_Db.mzXML	PRIDE	PXD008733	http://identifiers.org/pride.project:PXD008733	Database search engines, statistical validation, high-confidence filters and spectral library generation	H2Db:Kb peptides used for spectral library generation.xlsx; List of filtered high-confidence H2Kb peptides.xlsx; List of filtered high-confidence H2Db peptides.xlsx; List of unfiltered H2Kb peptides (7-14 mers).xlsx; List of unfiltered H2Db peptides (7-14 mers).xlsx; Annotation table.xlsx; Order of injection for H2Kb peptides.xlsx; Order of injection for H2Db peptides.xlsx	figshare	10.6084/m9.figshare.c.4118674	doi:10.6084/m9.figshare.c.4118675
SYSMHC00018_carone_150821_Aebersold_Switzerland_spleen_Kb_H2Kb_CID_1	DDA mass spectrometry	Triple TOF 5600	SCIEX	Collision-induced dissociation	Assay 23	SYSMHC00018_carone_Y150821_001_spleen_Kb.mzXML	PRIDE	PXD008733	http://identifiers.org/pride.project:PXD008733	Database search engines, statistical validation, high-confidence filters and spectral library generation	H2Db:Kb peptides used for spectral library generation.xlsx; List of filtered high-confidence H2Kb peptides.xlsx; List of filtered high-confidence H2Db peptides.xlsx; List of unfiltered H2Kb peptides (7-14 mers).xlsx; List of unfiltered H2Db peptides (7-14 mers).xlsx; Annotation table.xlsx; Order of injection for H2Kb peptides.xlsx; Order of injection for H2Db peptides.xlsx	figshare	10.6084/m9.figshare.c.4118674	doi:10.6084/m9.figshare.c.4118675
SYSMHC00018_carone_150821_Aebersold_Switzerland_spleen_Kb_H2Kb_CID_2	DDA mass spectrometry	Triple TOF 5600	SCIEX	Collision-induced dissociation	Assay 24	SYSMHC00018_carone_Y150821_002_spleen_Kb.mzXML	PRIDE	PXD008733	http://identifiers.org/pride.project:PXD008733	Database search engines, statistical validation, high-confidence filters and spectral library generation	H2Db:Kb peptides used for spectral library generation.xlsx; List of filtered high-confidence H2Kb peptides.xlsx; List of filtered high-confidence H2Db peptides.xlsx; List of unfiltered H2Kb peptides (7-14 mers).xlsx; List of unfiltered H2Db peptides (7-14 mers).xlsx; Annotation table.xlsx; Order of injection for H2Kb peptides.xlsx; Order of injection for H2Db peptides.xlsx	figshare	10.6084/m9.figshare.c.4118674	doi:10.6084/m9.figshare.c.4118675
SYSMHC00018_carone_150821_Aebersold_Switzerland_stomach_Db_H2Db_CID_1	DDA mass spectrometry	Triple TOF 5600	SCIEX	Collision-induced dissociation	Assay 25	SYSMHC00018_carone_Y150821_001_stomach_Db.mzXML	PRIDE	PXD008733	http://identifiers.org/pride.project:PXD008733	Database search engines, statistical validation, high-confidence filters and spectral library generation	H2Db:Kb peptides used for spectral library generation.xlsx; List of filtered high-confidence H2Kb peptides.xlsx; List of filtered high-confidence H2Db peptides.xlsx; List of unfiltered H2Kb peptides (7-14 mers).xlsx; List of unfiltered H2Db peptides (7-14 mers).xlsx; Annotation table.xlsx; Order of injection for H2Kb peptides.xlsx; Order of injection for H2Db peptides.xlsx	figshare	10.6084/m9.figshare.c.4118674	doi:10.6084/m9.figshare.c.4118675
SYSMHC00018_carone_150821_Aebersold_Switzerland_stomach_Db_H2Db_CID_2	DDA mass spectrometry	Triple TOF 5600	SCIEX	Collision-induced dissociation	Assay 26	SYSMHC00018_carone_Y150821_002_stomach_Db.mzXML	PRIDE	PXD008733	http://identifiers.org/pride.project:PXD008733	Database search engines, statistical validation, high-confidence filters and spectral library generation	H2Db:Kb peptides used for spectral library generation.xlsx; List of filtered high-confidence H2Kb peptides.xlsx; List of filtered high-confidence H2Db peptides.xlsx; List of unfiltered H2Kb peptides (7-14 mers).xlsx; List of unfiltered H2Db peptides (7-14 mers).xlsx; Annotation table.xlsx; Order of injection for H2Kb peptides.xlsx; Order of injection for H2Db peptides.xlsx	figshare	10.6084/m9.figshare.c.4118674	doi:10.6084/m9.figshare.c.4118675
SYSMHC00018_carone_150821_Aebersold_Switzerland_stomach_Kb_H2Kb_CID_1	DDA mass spectrometry	Triple TOF 5600	SCIEX	Collision-induced dissociation	Assay 27	SYSMHC00018_carone_Y150821_001_stomach_Kb.mzXML	PRIDE	PXD008733	http://identifiers.org/pride.project:PXD008733	Database search engines, statistical validation, high-confidence filters and spectral library generation	H2Db:Kb peptides used for spectral library generation.xlsx; List of filtered high-confidence H2Kb peptides.xlsx; List of filtered high-confidence H2Db peptides.xlsx; List of unfiltered H2Kb peptides (7-14 mers).xlsx; List of unfiltered H2Db peptides (7-14 mers).xlsx; Annotation table.xlsx; Order of injection for H2Kb peptides.xlsx; Order of injection for H2Db peptides.xlsx	figshare	10.6084/m9.figshare.c.4118674	doi:10.6084/m9.figshare.c.4118675
SYSMHC00018_carone_150821_Aebersold_Switzerland_stomach_Kb_H2Kb_CID_2	DDA mass spectrometry	Triple TOF 5600	SCIEX	Collision-induced dissociation	Assay 28	SYSMHC00018_carone_Y150821_002_stomach_Kb.mzXML	PRIDE	PXD008733	http://identifiers.org/pride.project:PXD008733	Database search engines, statistical validation, high-confidence filters and spectral library generation	H2Db:Kb peptides used for spectral library generation.xlsx; List of filtered high-confidence H2Kb peptides.xlsx; List of filtered high-confidence H2Db peptides.xlsx; List of unfiltered H2Kb peptides (7-14 mers).xlsx; List of unfiltered H2Db peptides (7-14 mers).xlsx; Annotation table.xlsx; Order of injection for H2Kb peptides.xlsx; Order of injection for H2Db peptides.xlsx	figshare	10.6084/m9.figshare.c.4118674	doi:10.6084/m9.figshare.c.4118675
SYSMHC00018_carone_150821_Aebersold_Switzerland_testis_Db_H2Db_CID_1	DDA mass spectrometry	Triple TOF 5600	SCIEX	Collision-induced dissociation	Assay 29	SYSMHC00018_carone_Y150821_001_testis_Db.mzXML	PRIDE	PXD008733	http://identifiers.org/pride.project:PXD008733	Database search engines, statistical validation, high-confidence filters and spectral library generation	H2Db:Kb peptides used for spectral library generation.xlsx; List of filtered high-confidence H2Kb peptides.xlsx; List of filtered high-confidence H2Db peptides.xlsx; List of unfiltered H2Kb peptides (7-14 mers).xlsx; List of unfiltered H2Db peptides (7-14 mers).xlsx; Annotation table.xlsx; Order of injection for H2Kb peptides.xlsx; Order of injection for H2Db peptides.xlsx	figshare	10.6084/m9.figshare.c.4118674	doi:10.6084/m9.figshare.c.4118675
SYSMHC00018_carone_150821_Aebersold_Switzerland_testis_Db_H2Db_CID_2	DDA mass spectrometry	Triple TOF 5600	SCIEX	Collision-induced dissociation	Assay 30	SYSMHC00018_carone_Y150821_002_testis_Db.mzXML	PRIDE	PXD008733	http://identifiers.org/pride.project:PXD008733	Database search engines, statistical validation, high-confidence filters and spectral library generation	H2Db:Kb peptides used for spectral library generation.xlsx; List of filtered high-confidence H2Kb peptides.xlsx; List of filtered high-confidence H2Db peptides.xlsx; List of unfiltered H2Kb peptides (7-14 mers).xlsx; List of unfiltered H2Db peptides (7-14 mers).xlsx; Annotation table.xlsx; Order of injection for H2Kb peptides.xlsx; Order of injection for H2Db peptides.xlsx	figshare	10.6084/m9.figshare.c.4118674	doi:10.6084/m9.figshare.c.4118675
SYSMHC00018_carone_150821_Aebersold_Switzerland_testis_Kb_H2Kb_CID_1	DDA mass spectrometry	Triple TOF 5600	SCIEX	Collision-induced dissociation	Assay 31	SYSMHC00018_carone_Y150821_001_testis_Kb.mzXML	PRIDE	PXD008733	http://identifiers.org/pride.project:PXD008733	Database search engines, statistical validation, high-confidence filters and spectral library generation	H2Db:Kb peptides used for spectral library generation.xlsx; List of filtered high-confidence H2Kb peptides.xlsx; List of filtered high-confidence H2Db peptides.xlsx; List of unfiltered H2Kb peptides (7-14 mers).xlsx; List of unfiltered H2Db peptides (7-14 mers).xlsx; Annotation table.xlsx; Order of injection for H2Kb peptides.xlsx; Order of injection for H2Db peptides.xlsx	figshare	10.6084/m9.figshare.c.4118674	doi:10.6084/m9.figshare.c.4118675
SYSMHC00018_carone_150821_Aebersold_Switzerland_testis_Kb_H2Kb_CID_2	DDA mass spectrometry	Triple TOF 5600	SCIEX	Collision-induced dissociation	Assay 32	SYSMHC00018_carone_Y150821_002_testis_Kb.mzXML	PRIDE	PXD008733	http://identifiers.org/pride.project:PXD008733	Database search engines, statistical validation, high-confidence filters and spectral library generation	H2Db:Kb peptides used for spectral library generation.xlsx; List of filtered high-confidence H2Kb peptides.xlsx; List of filtered high-confidence H2Db peptides.xlsx; List of unfiltered H2Kb peptides (7-14 mers).xlsx; List of unfiltered H2Db peptides (7-14 mers).xlsx; Annotation table.xlsx; Order of injection for H2Kb peptides.xlsx; Order of injection for H2Db peptides.xlsx	figshare	10.6084/m9.figshare.c.4118674	doi:10.6084/m9.figshare.c.4118675
SYSMHC00018_carone_150821_Aebersold_Switzerland_thymus_Db_H2Db_CID_1	DDA mass spectrometry	Triple TOF 5600	SCIEX	Collision-induced dissociation	Assay 33	SYSMHC00018_carone_Y150821_001_thymus_Db.mzXML	PRIDE	PXD008733	http://identifiers.org/pride.project:PXD008733	Database search engines, statistical validation, high-confidence filters and spectral library generation	H2Db:Kb peptides used for spectral library generation.xlsx; List of filtered high-confidence H2Kb peptides.xlsx; List of filtered high-confidence H2Db peptides.xlsx; List of unfiltered H2Kb peptides (7-14 mers).xlsx; List of unfiltered H2Db peptides (7-14 mers).xlsx; Annotation table.xlsx; Order of injection for H2Kb peptides.xlsx; Order of injection for H2Db peptides.xlsx	figshare	10.6084/m9.figshare.c.4118674	doi:10.6084/m9.figshare.c.4118675
SYSMHC00018_carone_150821_Aebersold_Switzerland_thymus_Db_H2Db_CID_2	DDA mass spectrometry	Triple TOF 5600	SCIEX	Collision-induced dissociation	Assay 34	SYSMHC00018_carone_Y150821_002_thymus_Db.mzXML	PRIDE	PXD008733	http://identifiers.org/pride.project:PXD008733	Database search engines, statistical validation, high-confidence filters and spectral library generation	H2Db:Kb peptides used for spectral library generation.xlsx; List of filtered high-confidence H2Kb peptides.xlsx; List of filtered high-confidence H2Db peptides.xlsx; List of unfiltered H2Kb peptides (7-14 mers).xlsx; List of unfiltered H2Db peptides (7-14 mers).xlsx; Annotation table.xlsx; Order of injection for H2Kb peptides.xlsx; Order of injection for H2Db peptides.xlsx	figshare	10.6084/m9.figshare.c.4118674	doi:10.6084/m9.figshare.c.4118675
SYSMHC00018_carone_150821_Aebersold_Switzerland_thymus_Kb_H2Kb_CID_1	DDA mass spectrometry	Triple TOF 5600	SCIEX	Collision-induced dissociation	Assay 35	SYSMHC00018_carone_Y150821_001_thymus_Kb.mzXML	PRIDE	PXD008733	http://identifiers.org/pride.project:PXD008733	Database search engines, statistical validation, high-confidence filters and spectral library generation	H2Db:Kb peptides used for spectral library generation.xlsx; List of filtered high-confidence H2Kb peptides.xlsx; List of filtered high-confidence H2Db peptides.xlsx; List of unfiltered H2Kb peptides (7-14 mers).xlsx; List of unfiltered H2Db peptides (7-14 mers).xlsx; Annotation table.xlsx; Order of injection for H2Kb peptides.xlsx; Order of injection for H2Db peptides.xlsx	figshare	10.6084/m9.figshare.c.4118674	doi:10.6084/m9.figshare.c.4118675
SYSMHC00018_carone_150821_Aebersold_Switzerland_thymus_Kb_H2Kb_CID_2	DDA mass spectrometry	Triple TOF 5600	SCIEX	Collision-induced dissociation	Assay 36	SYSMHC00018_carone_Y150821_002_thymus_Kb.mzXML	PRIDE	PXD008733	http://identifiers.org/pride.project:PXD008733	Database search engines, statistical validation, high-confidence filters and spectral library generation	H2Db:Kb peptides used for spectral library generation.xlsx; List of filtered high-confidence H2Kb peptides.xlsx; List of filtered high-confidence H2Db peptides.xlsx; List of unfiltered H2Kb peptides (7-14 mers).xlsx; List of unfiltered H2Db peptides (7-14 mers).xlsx; Annotation table.xlsx; Order of injection for H2Kb peptides.xlsx; Order of injection for H2Db peptides.xlsx	figshare	10.6084/m9.figshare.c.4118674	doi:10.6084/m9.figshare.c.4118675
SYSMHC00018_carone_150824_Aebersold_Switzerland_bladder_Db_H2Db_CID_1	DDA mass spectrometry	Triple TOF 5600	SCIEX	Collision-induced dissociation	Assay 37	SYSMHC00018_carone_Y150824_003_bladder_Db.mzXML	PRIDE	PXD008733	http://identifiers.org/pride.project:PXD008733	Database search engines, statistical validation, high-confidence filters and spectral library generation	H2Db:Kb peptides used for spectral library generation.xlsx; List of filtered high-confidence H2Kb peptides.xlsx; List of filtered high-confidence H2Db peptides.xlsx; List of unfiltered H2Kb peptides (7-14 mers).xlsx; List of unfiltered H2Db peptides (7-14 mers).xlsx; Annotation table.xlsx; Order of injection for H2Kb peptides.xlsx; Order of injection for H2Db peptides.xlsx	figshare	10.6084/m9.figshare.c.4118674	doi:10.6084/m9.figshare.c.4118675
SYSMHC00018_carone_150824_Aebersold_Switzerland_bladder_Db_H2Db_CID_2	DDA mass spectrometry	Triple TOF 5600	SCIEX	Collision-induced dissociation	Assay 38	SYSMHC00018_carone_Y150824_004_bladder_Db.mzXML	PRIDE	PXD008733	http://identifiers.org/pride.project:PXD008733	Database search engines, statistical validation, high-confidence filters and spectral library generation	H2Db:Kb peptides used for spectral library generation.xlsx; List of filtered high-confidence H2Kb peptides.xlsx; List of filtered high-confidence H2Db peptides.xlsx; List of unfiltered H2Kb peptides (7-14 mers).xlsx; List of unfiltered H2Db peptides (7-14 mers).xlsx; Annotation table.xlsx; Order of injection for H2Kb peptides.xlsx; Order of injection for H2Db peptides.xlsx	figshare	10.6084/m9.figshare.c.4118674	doi:10.6084/m9.figshare.c.4118675
SYSMHC00018_carone_150824_Aebersold_Switzerland_bladder_Kb_H2Kb_CID_1	DDA mass spectrometry	Triple TOF 5600	SCIEX	Collision-induced dissociation	Assay 39	SYSMHC00018_carone_Y150824_003_bladder_Kb.mzXML	PRIDE	PXD008733	http://identifiers.org/pride.project:PXD008733	Database search engines, statistical validation, high-confidence filters and spectral library generation	H2Db:Kb peptides used for spectral library generation.xlsx; List of filtered high-confidence H2Kb peptides.xlsx; List of filtered high-confidence H2Db peptides.xlsx; List of unfiltered H2Kb peptides (7-14 mers).xlsx; List of unfiltered H2Db peptides (7-14 mers).xlsx; Annotation table.xlsx; Order of injection for H2Kb peptides.xlsx; Order of injection for H2Db peptides.xlsx	figshare	10.6084/m9.figshare.c.4118674	doi:10.6084/m9.figshare.c.4118675
SYSMHC00018_carone_150824_Aebersold_Switzerland_bladder_Kb_H2Kb_CID_2	DDA mass spectrometry	Triple TOF 5600	SCIEX	Collision-induced dissociation	Assay 40	SYSMHC00018_carone_Y150824_004_bladder_Kb.mzXML	PRIDE	PXD008733	http://identifiers.org/pride.project:PXD008733	Database search engines, statistical validation, high-confidence filters and spectral library generation	H2Db:Kb peptides used for spectral library generation.xlsx; List of filtered high-confidence H2Kb peptides.xlsx; List of filtered high-confidence H2Db peptides.xlsx; List of unfiltered H2Kb peptides (7-14 mers).xlsx; List of unfiltered H2Db peptides (7-14 mers).xlsx; Annotation table.xlsx; Order of injection for H2Kb peptides.xlsx; Order of injection for H2Db peptides.xlsx	figshare	10.6084/m9.figshare.c.4118674	doi:10.6084/m9.figshare.c.4118675
SYSMHC00018_carone_150824_Aebersold_Switzerland_heart_Db_H2Db_CID_1	DDA mass spectrometry	Triple TOF 5600	SCIEX	Collision-induced dissociation	Assay 41	SYSMHC00018_carone_Y150824_003_heart_Db.mzXML	PRIDE	PXD008733	http://identifiers.org/pride.project:PXD008733	Database search engines, statistical validation, high-confidence filters and spectral library generation	H2Db:Kb peptides used for spectral library generation.xlsx; List of filtered high-confidence H2Kb peptides.xlsx; List of filtered high-confidence H2Db peptides.xlsx; List of unfiltered H2Kb peptides (7-14 mers).xlsx; List of unfiltered H2Db peptides (7-14 mers).xlsx; Annotation table.xlsx; Order of injection for H2Kb peptides.xlsx; Order of injection for H2Db peptides.xlsx	figshare	10.6084/m9.figshare.c.4118674	doi:10.6084/m9.figshare.c.4118675
SYSMHC00018_carone_150824_Aebersold_Switzerland_heart_Db_H2Db_CID_2	DDA mass spectrometry	Triple TOF 5600	SCIEX	Collision-induced dissociation	Assay 42	SYSMHC00018_carone_Y150824_004_heart_Db.mzXML	PRIDE	PXD008733	http://identifiers.org/pride.project:PXD008733	Database search engines, statistical validation, high-confidence filters and spectral library generation	H2Db:Kb peptides used for spectral library generation.xlsx; List of filtered high-confidence H2Kb peptides.xlsx; List of filtered high-confidence H2Db peptides.xlsx; List of unfiltered H2Kb peptides (7-14 mers).xlsx; List of unfiltered H2Db peptides (7-14 mers).xlsx; Annotation table.xlsx; Order of injection for H2Kb peptides.xlsx; Order of injection for H2Db peptides.xlsx	figshare	10.6084/m9.figshare.c.4118674	doi:10.6084/m9.figshare.c.4118675
SYSMHC00018_carone_150824_Aebersold_Switzerland_heart_Kb_H2Kb_CID_1	DDA mass spectrometry	Triple TOF 5600	SCIEX	Collision-induced dissociation	Assay 43	SYSMHC00018_carone_Y150824_003_heart_Kb.mzXML	PRIDE	PXD008733	http://identifiers.org/pride.project:PXD008733	Database search engines, statistical validation, high-confidence filters and spectral library generation	H2Db:Kb peptides used for spectral library generation.xlsx; List of filtered high-confidence H2Kb peptides.xlsx; List of filtered high-confidence H2Db peptides.xlsx; List of unfiltered H2Kb peptides (7-14 mers).xlsx; List of unfiltered H2Db peptides (7-14 mers).xlsx; Annotation table.xlsx; Order of injection for H2Kb peptides.xlsx; Order of injection for H2Db peptides.xlsx	figshare	10.6084/m9.figshare.c.4118674	doi:10.6084/m9.figshare.c.4118675
SYSMHC00018_carone_150824_Aebersold_Switzerland_heart_Kb_H2Kb_CID_2	DDA mass spectrometry	Triple TOF 5600	SCIEX	Collision-induced dissociation	Assay 44	SYSMHC00018_carone_Y150824_004_heart_Kb.mzXML	PRIDE	PXD008733	http://identifiers.org/pride.project:PXD008733	Database search engines, statistical validation, high-confidence filters and spectral library generation	H2Db:Kb peptides used for spectral library generation.xlsx; List of filtered high-confidence H2Kb peptides.xlsx; List of filtered high-confidence H2Db peptides.xlsx; List of unfiltered H2Kb peptides (7-14 mers).xlsx; List of unfiltered H2Db peptides (7-14 mers).xlsx; Annotation table.xlsx; Order of injection for H2Kb peptides.xlsx; Order of injection for H2Db peptides.xlsx	figshare	10.6084/m9.figshare.c.4118674	doi:10.6084/m9.figshare.c.4118675
SYSMHC00018_carone_150824_Aebersold_Switzerland_spleen_Db_H2Db_CID_1	DDA mass spectrometry	Triple TOF 5600	SCIEX	Collision-induced dissociation	Assay 45	SYSMHC00018_carone_Y150824_003_spleen_Db.mzXML	PRIDE	PXD008733	http://identifiers.org/pride.project:PXD008733	Database search engines, statistical validation, high-confidence filters and spectral library generation	H2Db:Kb peptides used for spectral library generation.xlsx; List of filtered high-confidence H2Kb peptides.xlsx; List of filtered high-confidence H2Db peptides.xlsx; List of unfiltered H2Kb peptides (7-14 mers).xlsx; List of unfiltered H2Db peptides (7-14 mers).xlsx; Annotation table.xlsx; Order of injection for H2Kb peptides.xlsx; Order of injection for H2Db peptides.xlsx	figshare	10.6084/m9.figshare.c.4118674	doi:10.6084/m9.figshare.c.4118675
SYSMHC00018_carone_150824_Aebersold_Switzerland_spleen_Db_H2Db_CID_2	DDA mass spectrometry	Triple TOF 5600	SCIEX	Collision-induced dissociation	Assay 46	SYSMHC00018_carone_Y150824_004_spleen_Db.mzXML	PRIDE	PXD008733	http://identifiers.org/pride.project:PXD008733	Database search engines, statistical validation, high-confidence filters and spectral library generation	H2Db:Kb peptides used for spectral library generation.xlsx; List of filtered high-confidence H2Kb peptides.xlsx; List of filtered high-confidence H2Db peptides.xlsx; List of unfiltered H2Kb peptides (7-14 mers).xlsx; List of unfiltered H2Db peptides (7-14 mers).xlsx; Annotation table.xlsx; Order of injection for H2Kb peptides.xlsx; Order of injection for H2Db peptides.xlsx	figshare	10.6084/m9.figshare.c.4118674	doi:10.6084/m9.figshare.c.4118675
SYSMHC00018_carone_150824_Aebersold_Switzerland_spleen_Kb_H2Kb_CID_1	DDA mass spectrometry	Triple TOF 5600	SCIEX	Collision-induced dissociation	Assay 47	SYSMHC00018_carone_Y150824_003_spleen_Kb.mzXML	PRIDE	PXD008733	http://identifiers.org/pride.project:PXD008733	Database search engines, statistical validation, high-confidence filters and spectral library generation	H2Db:Kb peptides used for spectral library generation.xlsx; List of filtered high-confidence H2Kb peptides.xlsx; List of filtered high-confidence H2Db peptides.xlsx; List of unfiltered H2Kb peptides (7-14 mers).xlsx; List of unfiltered H2Db peptides (7-14 mers).xlsx; Annotation table.xlsx; Order of injection for H2Kb peptides.xlsx; Order of injection for H2Db peptides.xlsx	figshare	10.6084/m9.figshare.c.4118674	doi:10.6084/m9.figshare.c.4118675
SYSMHC00018_carone_150824_Aebersold_Switzerland_spleen_Kb_H2Kb_CID_2	DDA mass spectrometry	Triple TOF 5600	SCIEX	Collision-induced dissociation	Assay 48	SYSMHC00018_carone_Y150824_004_spleen_Kb.mzXML	PRIDE	PXD008733	http://identifiers.org/pride.project:PXD008733	Database search engines, statistical validation, high-confidence filters and spectral library generation	H2Db:Kb peptides used for spectral library generation.xlsx; List of filtered high-confidence H2Kb peptides.xlsx; List of filtered high-confidence H2Db peptides.xlsx; List of unfiltered H2Kb peptides (7-14 mers).xlsx; List of unfiltered H2Db peptides (7-14 mers).xlsx; Annotation table.xlsx; Order of injection for H2Kb peptides.xlsx; Order of injection for H2Db peptides.xlsx	figshare	10.6084/m9.figshare.c.4118674	doi:10.6084/m9.figshare.c.4118675
SYSMHC00018_carone_150824_Aebersold_Switzerland_stomach_Db_H2Db_CID_1	DDA mass spectrometry	Triple TOF 5600	SCIEX	Collision-induced dissociation	Assay 49	SYSMHC00018_carone_Y150824_003_stomach_Db.mzXML	PRIDE	PXD008733	http://identifiers.org/pride.project:PXD008733	Database search engines, statistical validation, high-confidence filters and spectral library generation	H2Db:Kb peptides used for spectral library generation.xlsx; List of filtered high-confidence H2Kb peptides.xlsx; List of filtered high-confidence H2Db peptides.xlsx; List of unfiltered H2Kb peptides (7-14 mers).xlsx; List of unfiltered H2Db peptides (7-14 mers).xlsx; Annotation table.xlsx; Order of injection for H2Kb peptides.xlsx; Order of injection for H2Db peptides.xlsx	figshare	10.6084/m9.figshare.c.4118674	doi:10.6084/m9.figshare.c.4118675
SYSMHC00018_carone_150824_Aebersold_Switzerland_stomach_Kb_H2Kb_CID_1	DDA mass spectrometry	Triple TOF 5600	SCIEX	Collision-induced dissociation	Assay 50	SYSMHC00018_carone_Y150824_003_stomach_Kb.mzXML	PRIDE	PXD008733	http://identifiers.org/pride.project:PXD008733	Database search engines, statistical validation, high-confidence filters and spectral library generation	H2Db:Kb peptides used for spectral library generation.xlsx; List of filtered high-confidence H2Kb peptides.xlsx; List of filtered high-confidence H2Db peptides.xlsx; List of unfiltered H2Kb peptides (7-14 mers).xlsx; List of unfiltered H2Db peptides (7-14 mers).xlsx; Annotation table.xlsx; Order of injection for H2Kb peptides.xlsx; Order of injection for H2Db peptides.xlsx	figshare	10.6084/m9.figshare.c.4118674	doi:10.6084/m9.figshare.c.4118675
SYSMHC00018_carone_150824_Aebersold_Switzerland_testis_Db_H2Db_CID_1	DDA mass spectrometry	Triple TOF 5600	SCIEX	Collision-induced dissociation	Assay 51	SYSMHC00018_carone_Y150824_003_testis_Db.mzXML	PRIDE	PXD008733	http://identifiers.org/pride.project:PXD008733	Database search engines, statistical validation, high-confidence filters and spectral library generation	H2Db:Kb peptides used for spectral library generation.xlsx; List of filtered high-confidence H2Kb peptides.xlsx; List of filtered high-confidence H2Db peptides.xlsx; List of unfiltered H2Kb peptides (7-14 mers).xlsx; List of unfiltered H2Db peptides (7-14 mers).xlsx; Annotation table.xlsx; Order of injection for H2Kb peptides.xlsx; Order of injection for H2Db peptides.xlsx	figshare	10.6084/m9.figshare.c.4118674	doi:10.6084/m9.figshare.c.4118675
SYSMHC00018_carone_150824_Aebersold_Switzerland_testis_Kb_H2Kb_CID_1	DDA mass spectrometry	Triple TOF 5600	SCIEX	Collision-induced dissociation	Assay 52	SYSMHC00018_carone_Y150824_003_testis_Kb.mzXML	PRIDE	PXD008733	http://identifiers.org/pride.project:PXD008733	Database search engines, statistical validation, high-confidence filters and spectral library generation	H2Db:Kb peptides used for spectral library generation.xlsx; List of filtered high-confidence H2Kb peptides.xlsx; List of filtered high-confidence H2Db peptides.xlsx; List of unfiltered H2Kb peptides (7-14 mers).xlsx; List of unfiltered H2Db peptides (7-14 mers).xlsx; Annotation table.xlsx; Order of injection for H2Kb peptides.xlsx; Order of injection for H2Db peptides.xlsx	figshare	10.6084/m9.figshare.c.4118674	doi:10.6084/m9.figshare.c.4118675
SYSMHC00018_carone_150824_Aebersold_Switzerland_thymus_Db_H2Db_CID_1	DDA mass spectrometry	Triple TOF 5600	SCIEX	Collision-induced dissociation	Assay 53	SYSMHC00018_carone_Y150824_003_thymus_Db.mzXML	PRIDE	PXD008733	http://identifiers.org/pride.project:PXD008733	Database search engines, statistical validation, high-confidence filters and spectral library generation	H2Db:Kb peptides used for spectral library generation.xlsx; List of filtered high-confidence H2Kb peptides.xlsx; List of filtered high-confidence H2Db peptides.xlsx; List of unfiltered H2Kb peptides (7-14 mers).xlsx; List of unfiltered H2Db peptides (7-14 mers).xlsx; Annotation table.xlsx; Order of injection for H2Kb peptides.xlsx; Order of injection for H2Db peptides.xlsx	figshare	10.6084/m9.figshare.c.4118674	doi:10.6084/m9.figshare.c.4118675
SYSMHC00018_carone_150824_Aebersold_Switzerland_thymus_Db_H2Db_CID_2	DDA mass spectrometry	Triple TOF 5600	SCIEX	Collision-induced dissociation	Assay 54	SYSMHC00018_carone_Y150824_004_thymus_Db.mzXML	PRIDE	PXD008733	http://identifiers.org/pride.project:PXD008733	Database search engines, statistical validation, high-confidence filters and spectral library generation	H2Db:Kb peptides used for spectral library generation.xlsx; List of filtered high-confidence H2Kb peptides.xlsx; List of filtered high-confidence H2Db peptides.xlsx; List of unfiltered H2Kb peptides (7-14 mers).xlsx; List of unfiltered H2Db peptides (7-14 mers).xlsx; Annotation table.xlsx; Order of injection for H2Kb peptides.xlsx; Order of injection for H2Db peptides.xlsx	figshare	10.6084/m9.figshare.c.4118674	doi:10.6084/m9.figshare.c.4118675
SYSMHC00018_carone_150824_Aebersold_Switzerland_thymus_Kb_H2Kb_CID_1	DDA mass spectrometry	Triple TOF 5600	SCIEX	Collision-induced dissociation	Assay 55	SYSMHC00018_carone_Y150824_003_thymus_Kb.mzXML	PRIDE	PXD008733	http://identifiers.org/pride.project:PXD008733	Database search engines, statistical validation, high-confidence filters and spectral library generation	H2Db:Kb peptides used for spectral library generation.xlsx; List of filtered high-confidence H2Kb peptides.xlsx; List of filtered high-confidence H2Db peptides.xlsx; List of unfiltered H2Kb peptides (7-14 mers).xlsx; List of unfiltered H2Db peptides (7-14 mers).xlsx; Annotation table.xlsx; Order of injection for H2Kb peptides.xlsx; Order of injection for H2Db peptides.xlsx	figshare	10.6084/m9.figshare.c.4118674	doi:10.6084/m9.figshare.c.4118675
SYSMHC00018_carone_150825_Aebersold_Switzerland_brain_Db_H2Db_CID_1	DDA mass spectrometry	Triple TOF 5600	SCIEX	Collision-induced dissociation	Assay 56	SYSMHC00018_carone_Y150825_002_brain_true_Db.mzXML	PRIDE	PXD008733	http://identifiers.org/pride.project:PXD008733	Database search engines, statistical validation, high-confidence filters and spectral library generation	H2Db:Kb peptides used for spectral library generation.xlsx; List of filtered high-confidence H2Kb peptides.xlsx; List of filtered high-confidence H2Db peptides.xlsx; List of unfiltered H2Kb peptides (7-14 mers).xlsx; List of unfiltered H2Db peptides (7-14 mers).xlsx; Annotation table.xlsx; Order of injection for H2Kb peptides.xlsx; Order of injection for H2Db peptides.xlsx	figshare	10.6084/m9.figshare.c.4118674	doi:10.6084/m9.figshare.c.4118675
SYSMHC00018_carone_150825_Aebersold_Switzerland_brain_Kb_H2Kb_CID_1	DDA mass spectrometry	Triple TOF 5600	SCIEX	Collision-induced dissociation	Assay 57	SYSMHC00018_carone_Y150825_002_brain_true_Kb.mzXML	PRIDE	PXD008733	http://identifiers.org/pride.project:PXD008733	Database search engines, statistical validation, high-confidence filters and spectral library generation	H2Db:Kb peptides used for spectral library generation.xlsx; List of filtered high-confidence H2Kb peptides.xlsx; List of filtered high-confidence H2Db peptides.xlsx; List of unfiltered H2Kb peptides (7-14 mers).xlsx; List of unfiltered H2Db peptides (7-14 mers).xlsx; Annotation table.xlsx; Order of injection for H2Kb peptides.xlsx; Order of injection for H2Db peptides.xlsx	figshare	10.6084/m9.figshare.c.4118674	doi:10.6084/m9.figshare.c.4118675
SYSMHC00018_carone_150825_Aebersold_Switzerland_colon_Db_H2Db_CID_1	DDA mass spectrometry	Triple TOF 5600	SCIEX	Collision-induced dissociation	Assay 58	SYSMHC00018_carone_Y150825_002_colon_Db.mzXML	PRIDE	PXD008733	http://identifiers.org/pride.project:PXD008733	Database search engines, statistical validation, high-confidence filters and spectral library generation	H2Db:Kb peptides used for spectral library generation.xlsx; List of filtered high-confidence H2Kb peptides.xlsx; List of filtered high-confidence H2Db peptides.xlsx; List of unfiltered H2Kb peptides (7-14 mers).xlsx; List of unfiltered H2Db peptides (7-14 mers).xlsx; Annotation table.xlsx; Order of injection for H2Kb peptides.xlsx; Order of injection for H2Db peptides.xlsx	figshare	10.6084/m9.figshare.c.4118674	doi:10.6084/m9.figshare.c.4118675
SYSMHC00018_carone_150825_Aebersold_Switzerland_colon_Kb_H2Kb_CID_1	DDA mass spectrometry	Triple TOF 5600	SCIEX	Collision-induced dissociation	Assay 59	SYSMHC00018_carone_Y150825_002_colon_Kb.mzXML	PRIDE	PXD008733	http://identifiers.org/pride.project:PXD008733	Database search engines, statistical validation, high-confidence filters and spectral library generation	H2Db:Kb peptides used for spectral library generation.xlsx; List of filtered high-confidence H2Kb peptides.xlsx; List of filtered high-confidence H2Db peptides.xlsx; List of unfiltered H2Kb peptides (7-14 mers).xlsx; List of unfiltered H2Db peptides (7-14 mers).xlsx; Annotation table.xlsx; Order of injection for H2Kb peptides.xlsx; Order of injection for H2Db peptides.xlsx	figshare	10.6084/m9.figshare.c.4118674	doi:10.6084/m9.figshare.c.4118675
SYSMHC00018_carone_150825_Aebersold_Switzerland_kidney_Db_H2Db_CID_1	DDA mass spectrometry	Triple TOF 5600	SCIEX	Collision-induced dissociation	Assay 60	SYSMHC00018_carone_Y150825_002_kidney_Db.mzXML	PRIDE	PXD008733	http://identifiers.org/pride.project:PXD008733	Database search engines, statistical validation, high-confidence filters and spectral library generation	H2Db:Kb peptides used for spectral library generation.xlsx; List of filtered high-confidence H2Kb peptides.xlsx; List of filtered high-confidence H2Db peptides.xlsx; List of unfiltered H2Kb peptides (7-14 mers).xlsx; List of unfiltered H2Db peptides (7-14 mers).xlsx; Annotation table.xlsx; Order of injection for H2Kb peptides.xlsx; Order of injection for H2Db peptides.xlsx	figshare	10.6084/m9.figshare.c.4118674	doi:10.6084/m9.figshare.c.4118675
SYSMHC00018_carone_150825_Aebersold_Switzerland_kidney_Kb_H2Kb_CID_1	DDA mass spectrometry	Triple TOF 5600	SCIEX	Collision-induced dissociation	Assay 61	SYSMHC00018_carone_Y150825_002_kidney_Kb.mzXML	PRIDE	PXD008733	http://identifiers.org/pride.project:PXD008733	Database search engines, statistical validation, high-confidence filters and spectral library generation	H2Db:Kb peptides used for spectral library generation.xlsx; List of filtered high-confidence H2Kb peptides.xlsx; List of filtered high-confidence H2Db peptides.xlsx; List of unfiltered H2Kb peptides (7-14 mers).xlsx; List of unfiltered H2Db peptides (7-14 mers).xlsx; Annotation table.xlsx; Order of injection for H2Kb peptides.xlsx; Order of injection for H2Db peptides.xlsx	figshare	10.6084/m9.figshare.c.4118674	doi:10.6084/m9.figshare.c.4118675
SYSMHC00018_carone_150825_Aebersold_Switzerland_liver_Db_H2Db_CID_1	DDA mass spectrometry	Triple TOF 5600	SCIEX	Collision-induced dissociation	Assay 62	SYSMHC00018_carone_Y150825_002_liver_Db.mzXML	PRIDE	PXD008733	http://identifiers.org/pride.project:PXD008733	Database search engines, statistical validation, high-confidence filters and spectral library generation	H2Db:Kb peptides used for spectral library generation.xlsx; List of filtered high-confidence H2Kb peptides.xlsx; List of filtered high-confidence H2Db peptides.xlsx; List of unfiltered H2Kb peptides (7-14 mers).xlsx; List of unfiltered H2Db peptides (7-14 mers).xlsx; Annotation table.xlsx; Order of injection for H2Kb peptides.xlsx; Order of injection for H2Db peptides.xlsx	figshare	10.6084/m9.figshare.c.4118674	doi:10.6084/m9.figshare.c.4118675
SYSMHC00018_carone_150825_Aebersold_Switzerland_liver_Kb_H2Kb_CID_1	DDA mass spectrometry	Triple TOF 5600	SCIEX	Collision-induced dissociation	Assay 63	SYSMHC00018_carone_Y150825_002_liver_Kb.mzXML	PRIDE	PXD008733	http://identifiers.org/pride.project:PXD008733	Database search engines, statistical validation, high-confidence filters and spectral library generation	H2Db:Kb peptides used for spectral library generation.xlsx; List of filtered high-confidence H2Kb peptides.xlsx; List of filtered high-confidence H2Db peptides.xlsx; List of unfiltered H2Kb peptides (7-14 mers).xlsx; List of unfiltered H2Db peptides (7-14 mers).xlsx; Annotation table.xlsx; Order of injection for H2Kb peptides.xlsx; Order of injection for H2Db peptides.xlsx	figshare	10.6084/m9.figshare.c.4118674	doi:10.6084/m9.figshare.c.4118675
SYSMHC00018_carone_150825_Aebersold_Switzerland_lung_Db_H2Db_CID_1	DDA mass spectrometry	Triple TOF 5600	SCIEX	Collision-induced dissociation	Assay 64	SYSMHC00018_carone_Y150825_002_lung_Db.mzXML	PRIDE	PXD008733	http://identifiers.org/pride.project:PXD008733	Database search engines, statistical validation, high-confidence filters and spectral library generation	H2Db:Kb peptides used for spectral library generation.xlsx; List of filtered high-confidence H2Kb peptides.xlsx; List of filtered high-confidence H2Db peptides.xlsx; List of unfiltered H2Kb peptides (7-14 mers).xlsx; List of unfiltered H2Db peptides (7-14 mers).xlsx; Annotation table.xlsx; Order of injection for H2Kb peptides.xlsx; Order of injection for H2Db peptides.xlsx	figshare	10.6084/m9.figshare.c.4118674	doi:10.6084/m9.figshare.c.4118675
SYSMHC00018_carone_150825_Aebersold_Switzerland_lung_Kb_H2Kb_CID_1	DDA mass spectrometry	Triple TOF 5600	SCIEX	Collision-induced dissociation	Assay 65	SYSMHC00018_carone_Y150825_002_lung_true_Kb.mzXML	PRIDE	PXD008733	http://identifiers.org/pride.project:PXD008733	Database search engines, statistical validation, high-confidence filters and spectral library generation	H2Db:Kb peptides used for spectral library generation.xlsx; List of filtered high-confidence H2Kb peptides.xlsx; List of filtered high-confidence H2Db peptides.xlsx; List of unfiltered H2Kb peptides (7-14 mers).xlsx; List of unfiltered H2Db peptides (7-14 mers).xlsx; Annotation table.xlsx; Order of injection for H2Kb peptides.xlsx; Order of injection for H2Db peptides.xlsx	figshare	10.6084/m9.figshare.c.4118674	doi:10.6084/m9.figshare.c.4118675
SYSMHC00018_carone_150825_Aebersold_Switzerland_sintest_Db_H2Db_CID_1	DDA mass spectrometry	Triple TOF 5600	SCIEX	Collision-induced dissociation	Assay 66	SYSMHC00018_carone_Y150825_002_sintest_Db.mzXML	PRIDE	PXD008733	http://identifiers.org/pride.project:PXD008733	Database search engines, statistical validation, high-confidence filters and spectral library generation	H2Db:Kb peptides used for spectral library generation.xlsx; List of filtered high-confidence H2Kb peptides.xlsx; List of filtered high-confidence H2Db peptides.xlsx; List of unfiltered H2Kb peptides (7-14 mers).xlsx; List of unfiltered H2Db peptides (7-14 mers).xlsx; Annotation table.xlsx; Order of injection for H2Kb peptides.xlsx; Order of injection for H2Db peptides.xlsx	figshare	10.6084/m9.figshare.c.4118674	doi:10.6084/m9.figshare.c.4118675
SYSMHC00018_carone_150825_Aebersold_Switzerland_sintest_Kb_H2Kb_CID_1	DDA mass spectrometry	Triple TOF 5600	SCIEX	Collision-induced dissociation	Assay 67	SYSMHC00018_carone_Y150825_002_sintest_Kb.mzXML	PRIDE	PXD008733	http://identifiers.org/pride.project:PXD008733	Database search engines, statistical validation, high-confidence filters and spectral library generation	H2Db:Kb peptides used for spectral library generation.xlsx; List of filtered high-confidence H2Kb peptides.xlsx; List of filtered high-confidence H2Db peptides.xlsx; List of unfiltered H2Kb peptides (7-14 mers).xlsx; List of unfiltered H2Db peptides (7-14 mers).xlsx; Annotation table.xlsx; Order of injection for H2Kb peptides.xlsx; Order of injection for H2Db peptides.xlsx	figshare	10.6084/m9.figshare.c.4118674	doi:10.6084/m9.figshare.c.4118675
SYSMHC00018_carone_151221_Aebersold_Switzerland_brain_B22_H2Db_CID_1	DDA mass spectrometry	Triple TOF 5600	SCIEX	Collision-induced dissociation	Assay 68	SYSMHC00018_carone_K151221_001_brain_B22.mzXML	PRIDE	PXD008733	http://identifiers.org/pride.project:PXD008733	Database search engines, statistical validation, high-confidence filters and spectral library generation	H2Db:Kb peptides used for spectral library generation.xlsx; List of filtered high-confidence H2Kb peptides.xlsx; List of filtered high-confidence H2Db peptides.xlsx; List of unfiltered H2Kb peptides (7-14 mers).xlsx; List of unfiltered H2Db peptides (7-14 mers).xlsx; Annotation table.xlsx; Order of injection for H2Kb peptides.xlsx; Order of injection for H2Db peptides.xlsx	figshare	10.6084/m9.figshare.c.4118674	doi:10.6084/m9.figshare.c.4118675
SYSMHC00018_carone_151221_Aebersold_Switzerland_brain_B22_H2Db_CID_2	DDA mass spectrometry	Triple TOF 5600	SCIEX	Collision-induced dissociation	Assay 69	SYSMHC00018_carone_K151221_002_brain_B22.mzXML	PRIDE	PXD008733	http://identifiers.org/pride.project:PXD008733	Database search engines, statistical validation, high-confidence filters and spectral library generation	H2Db:Kb peptides used for spectral library generation.xlsx; List of filtered high-confidence H2Kb peptides.xlsx; List of filtered high-confidence H2Db peptides.xlsx; List of unfiltered H2Kb peptides (7-14 mers).xlsx; List of unfiltered H2Db peptides (7-14 mers).xlsx; Annotation table.xlsx; Order of injection for H2Kb peptides.xlsx; Order of injection for H2Db peptides.xlsx	figshare	10.6084/m9.figshare.c.4118674	doi:10.6084/m9.figshare.c.4118675
SYSMHC00018_carone_151221_Aebersold_Switzerland_brain_B22_H2Db_CID_3	DDA mass spectrometry	Triple TOF 5600	SCIEX	Collision-induced dissociation	Assay 70	SYSMHC00018_carone_K151221_003_brain_B22.mzXML	PRIDE	PXD008733	http://identifiers.org/pride.project:PXD008733	Database search engines, statistical validation, high-confidence filters and spectral library generation	H2Db:Kb peptides used for spectral library generation.xlsx; List of filtered high-confidence H2Kb peptides.xlsx; List of filtered high-confidence H2Db peptides.xlsx; List of unfiltered H2Kb peptides (7-14 mers).xlsx; List of unfiltered H2Db peptides (7-14 mers).xlsx; Annotation table.xlsx; Order of injection for H2Kb peptides.xlsx; Order of injection for H2Db peptides.xlsx	figshare	10.6084/m9.figshare.c.4118674	doi:10.6084/m9.figshare.c.4118675
SYSMHC00018_carone_151221_Aebersold_Switzerland_brain_Y3_H2Kb_CID_1	DDA mass spectrometry	Triple TOF 5600	SCIEX	Collision-induced dissociation	Assay 71	SYSMHC00018_carone_K151221_001_brain_Y3.mzXML	PRIDE	PXD008733	http://identifiers.org/pride.project:PXD008733	Database search engines, statistical validation, high-confidence filters and spectral library generation	H2Db:Kb peptides used for spectral library generation.xlsx; List of filtered high-confidence H2Kb peptides.xlsx; List of filtered high-confidence H2Db peptides.xlsx; List of unfiltered H2Kb peptides (7-14 mers).xlsx; List of unfiltered H2Db peptides (7-14 mers).xlsx; Annotation table.xlsx; Order of injection for H2Kb peptides.xlsx; Order of injection for H2Db peptides.xlsx	figshare	10.6084/m9.figshare.c.4118674	doi:10.6084/m9.figshare.c.4118675
SYSMHC00018_carone_151221_Aebersold_Switzerland_brain_Y3_H2Kb_CID_2	DDA mass spectrometry	Triple TOF 5600	SCIEX	Collision-induced dissociation	Assay 72	SYSMHC00018_carone_K151221_002_brain_Y3.mzXML	PRIDE	PXD008733	http://identifiers.org/pride.project:PXD008733	Database search engines, statistical validation, high-confidence filters and spectral library generation	H2Db:Kb peptides used for spectral library generation.xlsx; List of filtered high-confidence H2Kb peptides.xlsx; List of filtered high-confidence H2Db peptides.xlsx; List of unfiltered H2Kb peptides (7-14 mers).xlsx; List of unfiltered H2Db peptides (7-14 mers).xlsx; Annotation table.xlsx; Order of injection for H2Kb peptides.xlsx; Order of injection for H2Db peptides.xlsx	figshare	10.6084/m9.figshare.c.4118674	doi:10.6084/m9.figshare.c.4118675
SYSMHC00018_carone_151221_Aebersold_Switzerland_brain_Y3_H2Kb_CID_3	DDA mass spectrometry	Triple TOF 5600	SCIEX	Collision-induced dissociation	Assay 73	SYSMHC00018_carone_K151221_003_brain_Y3.mzXML	PRIDE	PXD008733	http://identifiers.org/pride.project:PXD008733	Database search engines, statistical validation, high-confidence filters and spectral library generation	H2Db:Kb peptides used for spectral library generation.xlsx; List of filtered high-confidence H2Kb peptides.xlsx; List of filtered high-confidence H2Db peptides.xlsx; List of unfiltered H2Kb peptides (7-14 mers).xlsx; List of unfiltered H2Db peptides (7-14 mers).xlsx; Annotation table.xlsx; Order of injection for H2Kb peptides.xlsx; Order of injection for H2Db peptides.xlsx	figshare	10.6084/m9.figshare.c.4118674	doi:10.6084/m9.figshare.c.4118675
SYSMHC00018_carone_151221_Aebersold_Switzerland_colon_B22_H2Db_CID_1	DDA mass spectrometry	Triple TOF 5600	SCIEX	Collision-induced dissociation	Assay 74	SYSMHC00018_carone_K151221_001_colon_B22.mzXML	PRIDE	PXD008733	http://identifiers.org/pride.project:PXD008733	Database search engines, statistical validation, high-confidence filters and spectral library generation	H2Db:Kb peptides used for spectral library generation.xlsx; List of filtered high-confidence H2Kb peptides.xlsx; List of filtered high-confidence H2Db peptides.xlsx; List of unfiltered H2Kb peptides (7-14 mers).xlsx; List of unfiltered H2Db peptides (7-14 mers).xlsx; Annotation table.xlsx; Order of injection for H2Kb peptides.xlsx; Order of injection for H2Db peptides.xlsx	figshare	10.6084/m9.figshare.c.4118674	doi:10.6084/m9.figshare.c.4118675
SYSMHC00018_carone_151221_Aebersold_Switzerland_colon_B22_H2Db_CID_2	DDA mass spectrometry	Triple TOF 5600	SCIEX	Collision-induced dissociation	Assay 75	SYSMHC00018_carone_K151221_002_colon_B22.mzXML	PRIDE	PXD008733	http://identifiers.org/pride.project:PXD008733	Database search engines, statistical validation, high-confidence filters and spectral library generation	H2Db:Kb peptides used for spectral library generation.xlsx; List of filtered high-confidence H2Kb peptides.xlsx; List of filtered high-confidence H2Db peptides.xlsx; List of unfiltered H2Kb peptides (7-14 mers).xlsx; List of unfiltered H2Db peptides (7-14 mers).xlsx; Annotation table.xlsx; Order of injection for H2Kb peptides.xlsx; Order of injection for H2Db peptides.xlsx	figshare	10.6084/m9.figshare.c.4118674	doi:10.6084/m9.figshare.c.4118675
SYSMHC00018_carone_151221_Aebersold_Switzerland_colon_B22_H2Db_CID_3	DDA mass spectrometry	Triple TOF 5600	SCIEX	Collision-induced dissociation	Assay 76	SYSMHC00018_carone_K151221_003_colon_B22.mzXML	PRIDE	PXD008733	http://identifiers.org/pride.project:PXD008733	Database search engines, statistical validation, high-confidence filters and spectral library generation	H2Db:Kb peptides used for spectral library generation.xlsx; List of filtered high-confidence H2Kb peptides.xlsx; List of filtered high-confidence H2Db peptides.xlsx; List of unfiltered H2Kb peptides (7-14 mers).xlsx; List of unfiltered H2Db peptides (7-14 mers).xlsx; Annotation table.xlsx; Order of injection for H2Kb peptides.xlsx; Order of injection for H2Db peptides.xlsx	figshare	10.6084/m9.figshare.c.4118674	doi:10.6084/m9.figshare.c.4118675
SYSMHC00018_carone_151221_Aebersold_Switzerland_colon_Y3_H2Kb_CID_1	DDA mass spectrometry	Triple TOF 5600	SCIEX	Collision-induced dissociation	Assay 77	SYSMHC00018_carone_K151221_001_colon_Y3.mzXML	PRIDE	PXD008733	http://identifiers.org/pride.project:PXD008733	Database search engines, statistical validation, high-confidence filters and spectral library generation	H2Db:Kb peptides used for spectral library generation.xlsx; List of filtered high-confidence H2Kb peptides.xlsx; List of filtered high-confidence H2Db peptides.xlsx; List of unfiltered H2Kb peptides (7-14 mers).xlsx; List of unfiltered H2Db peptides (7-14 mers).xlsx; Annotation table.xlsx; Order of injection for H2Kb peptides.xlsx; Order of injection for H2Db peptides.xlsx	figshare	10.6084/m9.figshare.c.4118674	doi:10.6084/m9.figshare.c.4118675
SYSMHC00018_carone_151221_Aebersold_Switzerland_colon_Y3_H2Kb_CID_2	DDA mass spectrometry	Triple TOF 5600	SCIEX	Collision-induced dissociation	Assay 78	SYSMHC00018_carone_K151221_002_colon_Y3.mzXML	PRIDE	PXD008733	http://identifiers.org/pride.project:PXD008733	Database search engines, statistical validation, high-confidence filters and spectral library generation	H2Db:Kb peptides used for spectral library generation.xlsx; List of filtered high-confidence H2Kb peptides.xlsx; List of filtered high-confidence H2Db peptides.xlsx; List of unfiltered H2Kb peptides (7-14 mers).xlsx; List of unfiltered H2Db peptides (7-14 mers).xlsx; Annotation table.xlsx; Order of injection for H2Kb peptides.xlsx; Order of injection for H2Db peptides.xlsx	figshare	10.6084/m9.figshare.c.4118674	doi:10.6084/m9.figshare.c.4118675
SYSMHC00018_carone_151221_Aebersold_Switzerland_colon_Y3_H2Kb_CID_3	DDA mass spectrometry	Triple TOF 5600	SCIEX	Collision-induced dissociation	Assay 79	SYSMHC00018_carone_K151221_003_colon_Y3.mzXML	PRIDE	PXD008733	http://identifiers.org/pride.project:PXD008733	Database search engines, statistical validation, high-confidence filters and spectral library generation	H2Db:Kb peptides used for spectral library generation.xlsx; List of filtered high-confidence H2Kb peptides.xlsx; List of filtered high-confidence H2Db peptides.xlsx; List of unfiltered H2Kb peptides (7-14 mers).xlsx; List of unfiltered H2Db peptides (7-14 mers).xlsx; Annotation table.xlsx; Order of injection for H2Kb peptides.xlsx; Order of injection for H2Db peptides.xlsx	figshare	10.6084/m9.figshare.c.4118674	doi:10.6084/m9.figshare.c.4118675
SYSMHC00018_carone_151221_Aebersold_Switzerland_heart_B22_H2Db_CID_1	DDA mass spectrometry	Triple TOF 5600	SCIEX	Collision-induced dissociation	Assay 80	SYSMHC00018_carone_K151221_001_heart_B22.mzXML	PRIDE	PXD008733	http://identifiers.org/pride.project:PXD008733	Database search engines, statistical validation, high-confidence filters and spectral library generation	H2Db:Kb peptides used for spectral library generation.xlsx; List of filtered high-confidence H2Kb peptides.xlsx; List of filtered high-confidence H2Db peptides.xlsx; List of unfiltered H2Kb peptides (7-14 mers).xlsx; List of unfiltered H2Db peptides (7-14 mers).xlsx; Annotation table.xlsx; Order of injection for H2Kb peptides.xlsx; Order of injection for H2Db peptides.xlsx	figshare	10.6084/m9.figshare.c.4118674	doi:10.6084/m9.figshare.c.4118675
SYSMHC00018_carone_151221_Aebersold_Switzerland_heart_B22_H2Db_CID_2	DDA mass spectrometry	Triple TOF 5600	SCIEX	Collision-induced dissociation	Assay 81	SYSMHC00018_carone_K151221_002_heart_B22.mzXML	PRIDE	PXD008733	http://identifiers.org/pride.project:PXD008733	Database search engines, statistical validation, high-confidence filters and spectral library generation	H2Db:Kb peptides used for spectral library generation.xlsx; List of filtered high-confidence H2Kb peptides.xlsx; List of filtered high-confidence H2Db peptides.xlsx; List of unfiltered H2Kb peptides (7-14 mers).xlsx; List of unfiltered H2Db peptides (7-14 mers).xlsx; Annotation table.xlsx; Order of injection for H2Kb peptides.xlsx; Order of injection for H2Db peptides.xlsx	figshare	10.6084/m9.figshare.c.4118674	doi:10.6084/m9.figshare.c.4118675
SYSMHC00018_carone_151221_Aebersold_Switzerland_heart_B22_H2Db_CID_3	DDA mass spectrometry	Triple TOF 5600	SCIEX	Collision-induced dissociation	Assay 82	SYSMHC00018_carone_K151221_003_heart_B22.mzXML	PRIDE	PXD008733	http://identifiers.org/pride.project:PXD008733	Database search engines, statistical validation, high-confidence filters and spectral library generation	H2Db:Kb peptides used for spectral library generation.xlsx; List of filtered high-confidence H2Kb peptides.xlsx; List of filtered high-confidence H2Db peptides.xlsx; List of unfiltered H2Kb peptides (7-14 mers).xlsx; List of unfiltered H2Db peptides (7-14 mers).xlsx; Annotation table.xlsx; Order of injection for H2Kb peptides.xlsx; Order of injection for H2Db peptides.xlsx	figshare	10.6084/m9.figshare.c.4118674	doi:10.6084/m9.figshare.c.4118675
SYSMHC00018_carone_151221_Aebersold_Switzerland_heart_Y3_H2Kb_CID_1	DDA mass spectrometry	Triple TOF 5600	SCIEX	Collision-induced dissociation	Assay 83	SYSMHC00018_carone_K151221_001_heart_Y3.mzXML	PRIDE	PXD008733	http://identifiers.org/pride.project:PXD008733	Database search engines, statistical validation, high-confidence filters and spectral library generation	H2Db:Kb peptides used for spectral library generation.xlsx; List of filtered high-confidence H2Kb peptides.xlsx; List of filtered high-confidence H2Db peptides.xlsx; List of unfiltered H2Kb peptides (7-14 mers).xlsx; List of unfiltered H2Db peptides (7-14 mers).xlsx; Annotation table.xlsx; Order of injection for H2Kb peptides.xlsx; Order of injection for H2Db peptides.xlsx	figshare	10.6084/m9.figshare.c.4118674	doi:10.6084/m9.figshare.c.4118675
SYSMHC00018_carone_151221_Aebersold_Switzerland_heart_Y3_H2Kb_CID_2	DDA mass spectrometry	Triple TOF 5600	SCIEX	Collision-induced dissociation	Assay 84	SYSMHC00018_carone_K151221_002_heart_Y3.mzXML	PRIDE	PXD008733	http://identifiers.org/pride.project:PXD008733	Database search engines, statistical validation, high-confidence filters and spectral library generation	H2Db:Kb peptides used for spectral library generation.xlsx; List of filtered high-confidence H2Kb peptides.xlsx; List of filtered high-confidence H2Db peptides.xlsx; List of unfiltered H2Kb peptides (7-14 mers).xlsx; List of unfiltered H2Db peptides (7-14 mers).xlsx; Annotation table.xlsx; Order of injection for H2Kb peptides.xlsx; Order of injection for H2Db peptides.xlsx	figshare	10.6084/m9.figshare.c.4118674	doi:10.6084/m9.figshare.c.4118675
SYSMHC00018_carone_151221_Aebersold_Switzerland_heart_Y3_H2Kb_CID_3	DDA mass spectrometry	Triple TOF 5600	SCIEX	Collision-induced dissociation	Assay 85	SYSMHC00018_carone_K151221_003_heart_Y3.mzXML	PRIDE	PXD008733	http://identifiers.org/pride.project:PXD008733	Database search engines, statistical validation, high-confidence filters and spectral library generation	H2Db:Kb peptides used for spectral library generation.xlsx; List of filtered high-confidence H2Kb peptides.xlsx; List of filtered high-confidence H2Db peptides.xlsx; List of unfiltered H2Kb peptides (7-14 mers).xlsx; List of unfiltered H2Db peptides (7-14 mers).xlsx; Annotation table.xlsx; Order of injection for H2Kb peptides.xlsx; Order of injection for H2Db peptides.xlsx	figshare	10.6084/m9.figshare.c.4118674	doi:10.6084/m9.figshare.c.4118675
SYSMHC00018_carone_151221_Aebersold_Switzerland_kidney_B22_H2Db_CID_1	DDA mass spectrometry	Triple TOF 5600	SCIEX	Collision-induced dissociation	Assay 86	SYSMHC00018_carone_K151221_001_kidney_B22.mzXML	PRIDE	PXD008733	http://identifiers.org/pride.project:PXD008733	Database search engines, statistical validation, high-confidence filters and spectral library generation	H2Db:Kb peptides used for spectral library generation.xlsx; List of filtered high-confidence H2Kb peptides.xlsx; List of filtered high-confidence H2Db peptides.xlsx; List of unfiltered H2Kb peptides (7-14 mers).xlsx; List of unfiltered H2Db peptides (7-14 mers).xlsx; Annotation table.xlsx; Order of injection for H2Kb peptides.xlsx; Order of injection for H2Db peptides.xlsx	figshare	10.6084/m9.figshare.c.4118674	doi:10.6084/m9.figshare.c.4118675
SYSMHC00018_carone_151221_Aebersold_Switzerland_kidney_B22_H2Db_CID_2	DDA mass spectrometry	Triple TOF 5600	SCIEX	Collision-induced dissociation	Assay 87	SYSMHC00018_carone_K151221_002_kidney_B22.mzXML	PRIDE	PXD008733	http://identifiers.org/pride.project:PXD008733	Database search engines, statistical validation, high-confidence filters and spectral library generation	H2Db:Kb peptides used for spectral library generation.xlsx; List of filtered high-confidence H2Kb peptides.xlsx; List of filtered high-confidence H2Db peptides.xlsx; List of unfiltered H2Kb peptides (7-14 mers).xlsx; List of unfiltered H2Db peptides (7-14 mers).xlsx; Annotation table.xlsx; Order of injection for H2Kb peptides.xlsx; Order of injection for H2Db peptides.xlsx	figshare	10.6084/m9.figshare.c.4118674	doi:10.6084/m9.figshare.c.4118675
SYSMHC00018_carone_151221_Aebersold_Switzerland_kidney_B22_H2Db_CID_3	DDA mass spectrometry	Triple TOF 5600	SCIEX	Collision-induced dissociation	Assay 88	SYSMHC00018_carone_K151221_003_kidney_B22.mzXML	PRIDE	PXD008733	http://identifiers.org/pride.project:PXD008733	Database search engines, statistical validation, high-confidence filters and spectral library generation	H2Db:Kb peptides used for spectral library generation.xlsx; List of filtered high-confidence H2Kb peptides.xlsx; List of filtered high-confidence H2Db peptides.xlsx; List of unfiltered H2Kb peptides (7-14 mers).xlsx; List of unfiltered H2Db peptides (7-14 mers).xlsx; Annotation table.xlsx; Order of injection for H2Kb peptides.xlsx; Order of injection for H2Db peptides.xlsx	figshare	10.6084/m9.figshare.c.4118674	doi:10.6084/m9.figshare.c.4118675
SYSMHC00018_carone_151221_Aebersold_Switzerland_kidney_Y3_H2Kb_CID_1	DDA mass spectrometry	Triple TOF 5600	SCIEX	Collision-induced dissociation	Assay 89	SYSMHC00018_carone_K151221_001_kidney_Y3.mzXML	PRIDE	PXD008733	http://identifiers.org/pride.project:PXD008733	Database search engines, statistical validation, high-confidence filters and spectral library generation	H2Db:Kb peptides used for spectral library generation.xlsx; List of filtered high-confidence H2Kb peptides.xlsx; List of filtered high-confidence H2Db peptides.xlsx; List of unfiltered H2Kb peptides (7-14 mers).xlsx; List of unfiltered H2Db peptides (7-14 mers).xlsx; Annotation table.xlsx; Order of injection for H2Kb peptides.xlsx; Order of injection for H2Db peptides.xlsx	figshare	10.6084/m9.figshare.c.4118674	doi:10.6084/m9.figshare.c.4118675
SYSMHC00018_carone_151221_Aebersold_Switzerland_kidney_Y3_H2Kb_CID_2	DDA mass spectrometry	Triple TOF 5600	SCIEX	Collision-induced dissociation	Assay 90	SYSMHC00018_carone_K151221_002_kidney_Y3.mzXML	PRIDE	PXD008733	http://identifiers.org/pride.project:PXD008733	Database search engines, statistical validation, high-confidence filters and spectral library generation	H2Db:Kb peptides used for spectral library generation.xlsx; List of filtered high-confidence H2Kb peptides.xlsx; List of filtered high-confidence H2Db peptides.xlsx; List of unfiltered H2Kb peptides (7-14 mers).xlsx; List of unfiltered H2Db peptides (7-14 mers).xlsx; Annotation table.xlsx; Order of injection for H2Kb peptides.xlsx; Order of injection for H2Db peptides.xlsx	figshare	10.6084/m9.figshare.c.4118674	doi:10.6084/m9.figshare.c.4118675
SYSMHC00018_carone_151221_Aebersold_Switzerland_kidney_Y3_H2Kb_CID_3	DDA mass spectrometry	Triple TOF 5600	SCIEX	Collision-induced dissociation	Assay 91	SYSMHC00018_carone_K151221_003_kidney_Y3.mzXML	PRIDE	PXD008733	http://identifiers.org/pride.project:PXD008733	Database search engines, statistical validation, high-confidence filters and spectral library generation	H2Db:Kb peptides used for spectral library generation.xlsx; List of filtered high-confidence H2Kb peptides.xlsx; List of filtered high-confidence H2Db peptides.xlsx; List of unfiltered H2Kb peptides (7-14 mers).xlsx; List of unfiltered H2Db peptides (7-14 mers).xlsx; Annotation table.xlsx; Order of injection for H2Kb peptides.xlsx; Order of injection for H2Db peptides.xlsx	figshare	10.6084/m9.figshare.c.4118674	doi:10.6084/m9.figshare.c.4118675
SYSMHC00018_carone_151221_Aebersold_Switzerland_liver_B22_H2Db_CID_1	DDA mass spectrometry	Triple TOF 5600	SCIEX	Collision-induced dissociation	Assay 92	SYSMHC00018_carone_K151221_001_liver_B22.mzXML	PRIDE	PXD008733	http://identifiers.org/pride.project:PXD008733	Database search engines, statistical validation, high-confidence filters and spectral library generation	H2Db:Kb peptides used for spectral library generation.xlsx; List of filtered high-confidence H2Kb peptides.xlsx; List of filtered high-confidence H2Db peptides.xlsx; List of unfiltered H2Kb peptides (7-14 mers).xlsx; List of unfiltered H2Db peptides (7-14 mers).xlsx; Annotation table.xlsx; Order of injection for H2Kb peptides.xlsx; Order of injection for H2Db peptides.xlsx	figshare	10.6084/m9.figshare.c.4118674	doi:10.6084/m9.figshare.c.4118675
SYSMHC00018_carone_151221_Aebersold_Switzerland_liver_B22_H2Db_CID_2	DDA mass spectrometry	Triple TOF 5600	SCIEX	Collision-induced dissociation	Assay 93	SYSMHC00018_carone_K151221_002_liver_B22.mzXML	PRIDE	PXD008733	http://identifiers.org/pride.project:PXD008733	Database search engines, statistical validation, high-confidence filters and spectral library generation	H2Db:Kb peptides used for spectral library generation.xlsx; List of filtered high-confidence H2Kb peptides.xlsx; List of filtered high-confidence H2Db peptides.xlsx; List of unfiltered H2Kb peptides (7-14 mers).xlsx; List of unfiltered H2Db peptides (7-14 mers).xlsx; Annotation table.xlsx; Order of injection for H2Kb peptides.xlsx; Order of injection for H2Db peptides.xlsx	figshare	10.6084/m9.figshare.c.4118674	doi:10.6084/m9.figshare.c.4118675
SYSMHC00018_carone_151221_Aebersold_Switzerland_liver_B22_H2Db_CID_3	DDA mass spectrometry	Triple TOF 5600	SCIEX	Collision-induced dissociation	Assay 94	SYSMHC00018_carone_K151221_003_liver_B22.mzXML	PRIDE	PXD008733	http://identifiers.org/pride.project:PXD008733	Database search engines, statistical validation, high-confidence filters and spectral library generation	H2Db:Kb peptides used for spectral library generation.xlsx; List of filtered high-confidence H2Kb peptides.xlsx; List of filtered high-confidence H2Db peptides.xlsx; List of unfiltered H2Kb peptides (7-14 mers).xlsx; List of unfiltered H2Db peptides (7-14 mers).xlsx; Annotation table.xlsx; Order of injection for H2Kb peptides.xlsx; Order of injection for H2Db peptides.xlsx	figshare	10.6084/m9.figshare.c.4118674	doi:10.6084/m9.figshare.c.4118675
SYSMHC00018_carone_151221_Aebersold_Switzerland_liver_Y3_H2Kb_CID_1	DDA mass spectrometry	Triple TOF 5600	SCIEX	Collision-induced dissociation	Assay 95	SYSMHC00018_carone_K151221_001_liver_Y3.mzXML	PRIDE	PXD008733	http://identifiers.org/pride.project:PXD008733	Database search engines, statistical validation, high-confidence filters and spectral library generation	H2Db:Kb peptides used for spectral library generation.xlsx; List of filtered high-confidence H2Kb peptides.xlsx; List of filtered high-confidence H2Db peptides.xlsx; List of unfiltered H2Kb peptides (7-14 mers).xlsx; List of unfiltered H2Db peptides (7-14 mers).xlsx; Annotation table.xlsx; Order of injection for H2Kb peptides.xlsx; Order of injection for H2Db peptides.xlsx	figshare	10.6084/m9.figshare.c.4118674	doi:10.6084/m9.figshare.c.4118675
SYSMHC00018_carone_151221_Aebersold_Switzerland_liver_Y3_H2Kb_CID_2	DDA mass spectrometry	Triple TOF 5600	SCIEX	Collision-induced dissociation	Assay 96	SYSMHC00018_carone_K151221_002_liver_Y3.mzXML	PRIDE	PXD008733	http://identifiers.org/pride.project:PXD008733	Database search engines, statistical validation, high-confidence filters and spectral library generation	H2Db:Kb peptides used for spectral library generation.xlsx; List of filtered high-confidence H2Kb peptides.xlsx; List of filtered high-confidence H2Db peptides.xlsx; List of unfiltered H2Kb peptides (7-14 mers).xlsx; List of unfiltered H2Db peptides (7-14 mers).xlsx; Annotation table.xlsx; Order of injection for H2Kb peptides.xlsx; Order of injection for H2Db peptides.xlsx	figshare	10.6084/m9.figshare.c.4118674	doi:10.6084/m9.figshare.c.4118675
SYSMHC00018_carone_151221_Aebersold_Switzerland_liver_Y3_H2Kb_CID_3	DDA mass spectrometry	Triple TOF 5600	SCIEX	Collision-induced dissociation	Assay 97	SYSMHC00018_carone_K151221_003_liver_Y3.mzXML	PRIDE	PXD008733	http://identifiers.org/pride.project:PXD008733	Database search engines, statistical validation, high-confidence filters and spectral library generation	H2Db:Kb peptides used for spectral library generation.xlsx; List of filtered high-confidence H2Kb peptides.xlsx; List of filtered high-confidence H2Db peptides.xlsx; List of unfiltered H2Kb peptides (7-14 mers).xlsx; List of unfiltered H2Db peptides (7-14 mers).xlsx; Annotation table.xlsx; Order of injection for H2Kb peptides.xlsx; Order of injection for H2Db peptides.xlsx	figshare	10.6084/m9.figshare.c.4118674	doi:10.6084/m9.figshare.c.4118675
SYSMHC00018_carone_151221_Aebersold_Switzerland_ovary_B22_H2Db_CID_1	DDA mass spectrometry	Triple TOF 5600	SCIEX	Collision-induced dissociation	Assay 98	SYSMHC00018_carone_K151221_001_ovary_B22.mzXML	PRIDE	PXD008733	http://identifiers.org/pride.project:PXD008733	Database search engines, statistical validation, high-confidence filters and spectral library generation	H2Db:Kb peptides used for spectral library generation.xlsx; List of filtered high-confidence H2Kb peptides.xlsx; List of filtered high-confidence H2Db peptides.xlsx; List of unfiltered H2Kb peptides (7-14 mers).xlsx; List of unfiltered H2Db peptides (7-14 mers).xlsx; Annotation table.xlsx; Order of injection for H2Kb peptides.xlsx; Order of injection for H2Db peptides.xlsx	figshare	10.6084/m9.figshare.c.4118674	doi:10.6084/m9.figshare.c.4118675
SYSMHC00018_carone_151221_Aebersold_Switzerland_ovary_B22_H2Db_CID_2	DDA mass spectrometry	Triple TOF 5600	SCIEX	Collision-induced dissociation	Assay 99	SYSMHC00018_carone_K151221_002_ovary_B22.mzXML	PRIDE	PXD008733	http://identifiers.org/pride.project:PXD008733	Database search engines, statistical validation, high-confidence filters and spectral library generation	H2Db:Kb peptides used for spectral library generation.xlsx; List of filtered high-confidence H2Kb peptides.xlsx; List of filtered high-confidence H2Db peptides.xlsx; List of unfiltered H2Kb peptides (7-14 mers).xlsx; List of unfiltered H2Db peptides (7-14 mers).xlsx; Annotation table.xlsx; Order of injection for H2Kb peptides.xlsx; Order of injection for H2Db peptides.xlsx	figshare	10.6084/m9.figshare.c.4118674	doi:10.6084/m9.figshare.c.4118675
SYSMHC00018_carone_151221_Aebersold_Switzerland_ovary_B22_H2Db_CID_3	DDA mass spectrometry	Triple TOF 5600	SCIEX	Collision-induced dissociation	Assay 100	SYSMHC00018_carone_K151221_003_ovary_B22.mzXML	PRIDE	PXD008733	http://identifiers.org/pride.project:PXD008733	Database search engines, statistical validation, high-confidence filters and spectral library generation	H2Db:Kb peptides used for spectral library generation.xlsx; List of filtered high-confidence H2Kb peptides.xlsx; List of filtered high-confidence H2Db peptides.xlsx; List of unfiltered H2Kb peptides (7-14 mers).xlsx; List of unfiltered H2Db peptides (7-14 mers).xlsx; Annotation table.xlsx; Order of injection for H2Kb peptides.xlsx; Order of injection for H2Db peptides.xlsx	figshare	10.6084/m9.figshare.c.4118674	doi:10.6084/m9.figshare.c.4118675
SYSMHC00018_carone_151221_Aebersold_Switzerland_ovary_Y3_H2Kb_CID_1	DDA mass spectrometry	Triple TOF 5600	SCIEX	Collision-induced dissociation	Assay 101	SYSMHC00018_carone_K151221_001_ovary_Y3.mzXML	PRIDE	PXD008733	http://identifiers.org/pride.project:PXD008733	Database search engines, statistical validation, high-confidence filters and spectral library generation	H2Db:Kb peptides used for spectral library generation.xlsx; List of filtered high-confidence H2Kb peptides.xlsx; List of filtered high-confidence H2Db peptides.xlsx; List of unfiltered H2Kb peptides (7-14 mers).xlsx; List of unfiltered H2Db peptides (7-14 mers).xlsx; Annotation table.xlsx; Order of injection for H2Kb peptides.xlsx; Order of injection for H2Db peptides.xlsx	figshare	10.6084/m9.figshare.c.4118674	doi:10.6084/m9.figshare.c.4118675
SYSMHC00018_carone_151221_Aebersold_Switzerland_ovary_Y3_H2Kb_CID_2	DDA mass spectrometry	Triple TOF 5600	SCIEX	Collision-induced dissociation	Assay 102	SYSMHC00018_carone_K151221_002_ovary_Y3.mzXML	PRIDE	PXD008733	http://identifiers.org/pride.project:PXD008733	Database search engines, statistical validation, high-confidence filters and spectral library generation	H2Db:Kb peptides used for spectral library generation.xlsx; List of filtered high-confidence H2Kb peptides.xlsx; List of filtered high-confidence H2Db peptides.xlsx; List of unfiltered H2Kb peptides (7-14 mers).xlsx; List of unfiltered H2Db peptides (7-14 mers).xlsx; Annotation table.xlsx; Order of injection for H2Kb peptides.xlsx; Order of injection for H2Db peptides.xlsx	figshare	10.6084/m9.figshare.c.4118674	doi:10.6084/m9.figshare.c.4118675
SYSMHC00018_carone_151221_Aebersold_Switzerland_ovary_Y3_H2Kb_CID_3	DDA mass spectrometry	Triple TOF 5600	SCIEX	Collision-induced dissociation	Assay 103	SYSMHC00018_carone_K151221_003_ovary_Y3.mzXML	PRIDE	PXD008733	http://identifiers.org/pride.project:PXD008733	Database search engines, statistical validation, high-confidence filters and spectral library generation	H2Db:Kb peptides used for spectral library generation.xlsx; List of filtered high-confidence H2Kb peptides.xlsx; List of filtered high-confidence H2Db peptides.xlsx; List of unfiltered H2Kb peptides (7-14 mers).xlsx; List of unfiltered H2Db peptides (7-14 mers).xlsx; Annotation table.xlsx; Order of injection for H2Kb peptides.xlsx; Order of injection for H2Db peptides.xlsx	figshare	10.6084/m9.figshare.c.4118674	doi:10.6084/m9.figshare.c.4118675
SYSMHC00018_carone_151221_Aebersold_Switzerland_sintest_B22_H2Db_CID_1	DDA mass spectrometry	Triple TOF 5600	SCIEX	Collision-induced dissociation	Assay 104	SYSMHC00018_carone_K151221_001_sintest_B22_A.mzXML	PRIDE	PXD008733	http://identifiers.org/pride.project:PXD008733	Database search engines, statistical validation, high-confidence filters and spectral library generation	H2Db:Kb peptides used for spectral library generation.xlsx; List of filtered high-confidence H2Kb peptides.xlsx; List of filtered high-confidence H2Db peptides.xlsx; List of unfiltered H2Kb peptides (7-14 mers).xlsx; List of unfiltered H2Db peptides (7-14 mers).xlsx; Annotation table.xlsx; Order of injection for H2Kb peptides.xlsx; Order of injection for H2Db peptides.xlsx	figshare	10.6084/m9.figshare.c.4118674	doi:10.6084/m9.figshare.c.4118675
SYSMHC00018_carone_151221_Aebersold_Switzerland_sintest_B22_H2Db_CID_2	DDA mass spectrometry	Triple TOF 5600	SCIEX	Collision-induced dissociation	Assay 105	SYSMHC00018_carone_K151221_001_sintest_B22.mzXML	PRIDE	PXD008733	http://identifiers.org/pride.project:PXD008733	Database search engines, statistical validation, high-confidence filters and spectral library generation	H2Db:Kb peptides used for spectral library generation.xlsx; List of filtered high-confidence H2Kb peptides.xlsx; List of filtered high-confidence H2Db peptides.xlsx; List of unfiltered H2Kb peptides (7-14 mers).xlsx; List of unfiltered H2Db peptides (7-14 mers).xlsx; Annotation table.xlsx; Order of injection for H2Kb peptides.xlsx; Order of injection for H2Db peptides.xlsx	figshare	10.6084/m9.figshare.c.4118674	doi:10.6084/m9.figshare.c.4118675
SYSMHC00018_carone_151221_Aebersold_Switzerland_sintest_B22_H2Db_CID_3	DDA mass spectrometry	Triple TOF 5600	SCIEX	Collision-induced dissociation	Assay 106	SYSMHC00018_carone_K151221_002_sintest_B22.mzXML	PRIDE	PXD008733	http://identifiers.org/pride.project:PXD008733	Database search engines, statistical validation, high-confidence filters and spectral library generation	H2Db:Kb peptides used for spectral library generation.xlsx; List of filtered high-confidence H2Kb peptides.xlsx; List of filtered high-confidence H2Db peptides.xlsx; List of unfiltered H2Kb peptides (7-14 mers).xlsx; List of unfiltered H2Db peptides (7-14 mers).xlsx; Annotation table.xlsx; Order of injection for H2Kb peptides.xlsx; Order of injection for H2Db peptides.xlsx	figshare	10.6084/m9.figshare.c.4118674	doi:10.6084/m9.figshare.c.4118675
SYSMHC00018_carone_151221_Aebersold_Switzerland_sintest_B22_H2Db_CID_4	DDA mass spectrometry	Triple TOF 5600	SCIEX	Collision-induced dissociation	Assay 107	SYSMHC00018_carone_K151221_003_sintest_B22.mzXML	PRIDE	PXD008733	http://identifiers.org/pride.project:PXD008733	Database search engines, statistical validation, high-confidence filters and spectral library generation	H2Db:Kb peptides used for spectral library generation.xlsx; List of filtered high-confidence H2Kb peptides.xlsx; List of filtered high-confidence H2Db peptides.xlsx; List of unfiltered H2Kb peptides (7-14 mers).xlsx; List of unfiltered H2Db peptides (7-14 mers).xlsx; Annotation table.xlsx; Order of injection for H2Kb peptides.xlsx; Order of injection for H2Db peptides.xlsx	figshare	10.6084/m9.figshare.c.4118674	doi:10.6084/m9.figshare.c.4118675
SYSMHC00018_carone_151221_Aebersold_Switzerland_sintest_Y3_H2Kb_CID_1	DDA mass spectrometry	Triple TOF 5600	SCIEX	Collision-induced dissociation	Assay 108	SYSMHC00018_carone_K151221_001_sintest_Y3.mzXML	PRIDE	PXD008733	http://identifiers.org/pride.project:PXD008733	Database search engines, statistical validation, high-confidence filters and spectral library generation	H2Db:Kb peptides used for spectral library generation.xlsx; List of filtered high-confidence H2Kb peptides.xlsx; List of filtered high-confidence H2Db peptides.xlsx; List of unfiltered H2Kb peptides (7-14 mers).xlsx; List of unfiltered H2Db peptides (7-14 mers).xlsx; Annotation table.xlsx; Order of injection for H2Kb peptides.xlsx; Order of injection for H2Db peptides.xlsx	figshare	10.6084/m9.figshare.c.4118674	doi:10.6084/m9.figshare.c.4118675
SYSMHC00018_carone_151221_Aebersold_Switzerland_sintest_Y3_H2Kb_CID_2	DDA mass spectrometry	Triple TOF 5600	SCIEX	Collision-induced dissociation	Assay 109	SYSMHC00018_carone_K151221_002_sintest_Y3.mzXML	PRIDE	PXD008733	http://identifiers.org/pride.project:PXD008733	Database search engines, statistical validation, high-confidence filters and spectral library generation	H2Db:Kb peptides used for spectral library generation.xlsx; List of filtered high-confidence H2Kb peptides.xlsx; List of filtered high-confidence H2Db peptides.xlsx; List of unfiltered H2Kb peptides (7-14 mers).xlsx; List of unfiltered H2Db peptides (7-14 mers).xlsx; Annotation table.xlsx; Order of injection for H2Kb peptides.xlsx; Order of injection for H2Db peptides.xlsx	figshare	10.6084/m9.figshare.c.4118674	doi:10.6084/m9.figshare.c.4118675
SYSMHC00018_carone_151221_Aebersold_Switzerland_sintest_Y3_H2Kb_CID_3	DDA mass spectrometry	Triple TOF 5600	SCIEX	Collision-induced dissociation	Assay 110	SYSMHC00018_carone_K151221_003_sintest_Y3.mzXML	PRIDE	PXD008733	http://identifiers.org/pride.project:PXD008733	Database search engines, statistical validation, high-confidence filters and spectral library generation	H2Db:Kb peptides used for spectral library generation.xlsx; List of filtered high-confidence H2Kb peptides.xlsx; List of filtered high-confidence H2Db peptides.xlsx; List of unfiltered H2Kb peptides (7-14 mers).xlsx; List of unfiltered H2Db peptides (7-14 mers).xlsx; Annotation table.xlsx; Order of injection for H2Kb peptides.xlsx; Order of injection for H2Db peptides.xlsx	figshare	10.6084/m9.figshare.c.4118674	doi:10.6084/m9.figshare.c.4118675
SYSMHC00018_carone_151221_Aebersold_Switzerland_spleen_B22_H2Db_CID_1	DDA mass spectrometry	Triple TOF 5600	SCIEX	Collision-induced dissociation	Assay 111	SYSMHC00018_carone_K151221_001_spleen_B22.mzXML	PRIDE	PXD008733	http://identifiers.org/pride.project:PXD008733	Database search engines, statistical validation, high-confidence filters and spectral library generation	H2Db:Kb peptides used for spectral library generation.xlsx; List of filtered high-confidence H2Kb peptides.xlsx; List of filtered high-confidence H2Db peptides.xlsx; List of unfiltered H2Kb peptides (7-14 mers).xlsx; List of unfiltered H2Db peptides (7-14 mers).xlsx; Annotation table.xlsx; Order of injection for H2Kb peptides.xlsx; Order of injection for H2Db peptides.xlsx	figshare	10.6084/m9.figshare.c.4118674	doi:10.6084/m9.figshare.c.4118675
SYSMHC00018_carone_151221_Aebersold_Switzerland_spleen_B22_H2Db_CID_2	DDA mass spectrometry	Triple TOF 5600	SCIEX	Collision-induced dissociation	Assay 112	SYSMHC00018_carone_K151221_002_spleen_B22.mzXML	PRIDE	PXD008733	http://identifiers.org/pride.project:PXD008733	Database search engines, statistical validation, high-confidence filters and spectral library generation	H2Db:Kb peptides used for spectral library generation.xlsx; List of filtered high-confidence H2Kb peptides.xlsx; List of filtered high-confidence H2Db peptides.xlsx; List of unfiltered H2Kb peptides (7-14 mers).xlsx; List of unfiltered H2Db peptides (7-14 mers).xlsx; Annotation table.xlsx; Order of injection for H2Kb peptides.xlsx; Order of injection for H2Db peptides.xlsx	figshare	10.6084/m9.figshare.c.4118674	doi:10.6084/m9.figshare.c.4118675
SYSMHC00018_carone_151221_Aebersold_Switzerland_spleen_B22_H2Db_CID_3	DDA mass spectrometry	Triple TOF 5600	SCIEX	Collision-induced dissociation	Assay 113	SYSMHC00018_carone_K151221_003_spleen_B22.mzXML	PRIDE	PXD008733	http://identifiers.org/pride.project:PXD008733	Database search engines, statistical validation, high-confidence filters and spectral library generation	H2Db:Kb peptides used for spectral library generation.xlsx; List of filtered high-confidence H2Kb peptides.xlsx; List of filtered high-confidence H2Db peptides.xlsx; List of unfiltered H2Kb peptides (7-14 mers).xlsx; List of unfiltered H2Db peptides (7-14 mers).xlsx; Annotation table.xlsx; Order of injection for H2Kb peptides.xlsx; Order of injection for H2Db peptides.xlsx	figshare	10.6084/m9.figshare.c.4118674	doi:10.6084/m9.figshare.c.4118675
SYSMHC00018_carone_151221_Aebersold_Switzerland_spleen_Y3_H2Kb_CID_1	DDA mass spectrometry	Triple TOF 5600	SCIEX	Collision-induced dissociation	Assay 114	SYSMHC00018_carone_K151221_001_spleen_Y3.mzXML	PRIDE	PXD008733	http://identifiers.org/pride.project:PXD008733	Database search engines, statistical validation, high-confidence filters and spectral library generation	H2Db:Kb peptides used for spectral library generation.xlsx; List of filtered high-confidence H2Kb peptides.xlsx; List of filtered high-confidence H2Db peptides.xlsx; List of unfiltered H2Kb peptides (7-14 mers).xlsx; List of unfiltered H2Db peptides (7-14 mers).xlsx; Annotation table.xlsx; Order of injection for H2Kb peptides.xlsx; Order of injection for H2Db peptides.xlsx	figshare	10.6084/m9.figshare.c.4118674	doi:10.6084/m9.figshare.c.4118675
SYSMHC00018_carone_151221_Aebersold_Switzerland_spleen_Y3_H2Kb_CID_2	DDA mass spectrometry	Triple TOF 5600	SCIEX	Collision-induced dissociation	Assay 115	SYSMHC00018_carone_K151221_002_spleen_Y3.mzXML	PRIDE	PXD008733	http://identifiers.org/pride.project:PXD008733	Database search engines, statistical validation, high-confidence filters and spectral library generation	H2Db:Kb peptides used for spectral library generation.xlsx; List of filtered high-confidence H2Kb peptides.xlsx; List of filtered high-confidence H2Db peptides.xlsx; List of unfiltered H2Kb peptides (7-14 mers).xlsx; List of unfiltered H2Db peptides (7-14 mers).xlsx; Annotation table.xlsx; Order of injection for H2Kb peptides.xlsx; Order of injection for H2Db peptides.xlsx	figshare	10.6084/m9.figshare.c.4118674	doi:10.6084/m9.figshare.c.4118675
SYSMHC00018_carone_151221_Aebersold_Switzerland_spleen_Y3_H2Kb_CID_3	DDA mass spectrometry	Triple TOF 5600	SCIEX	Collision-induced dissociation	Assay 116	SYSMHC00018_carone_K151221_003_spleen_Y3.mzXML	PRIDE	PXD008733	http://identifiers.org/pride.project:PXD008733	Database search engines, statistical validation, high-confidence filters and spectral library generation	H2Db:Kb peptides used for spectral library generation.xlsx; List of filtered high-confidence H2Kb peptides.xlsx; List of filtered high-confidence H2Db peptides.xlsx; List of unfiltered H2Kb peptides (7-14 mers).xlsx; List of unfiltered H2Db peptides (7-14 mers).xlsx; Annotation table.xlsx; Order of injection for H2Kb peptides.xlsx; Order of injection for H2Db peptides.xlsx	figshare	10.6084/m9.figshare.c.4118674	doi:10.6084/m9.figshare.c.4118675
SYSMHC00018_carone_151221_Aebersold_Switzerland_uterus_B22_H2Db_CID_1	DDA mass spectrometry	Triple TOF 5600	SCIEX	Collision-induced dissociation	Assay 117	SYSMHC00018_carone_K151221_001_uterus_B22_A.mzXML	PRIDE	PXD008733	http://identifiers.org/pride.project:PXD008733	Database search engines, statistical validation, high-confidence filters and spectral library generation	H2Db:Kb peptides used for spectral library generation.xlsx; List of filtered high-confidence H2Kb peptides.xlsx; List of filtered high-confidence H2Db peptides.xlsx; List of unfiltered H2Kb peptides (7-14 mers).xlsx; List of unfiltered H2Db peptides (7-14 mers).xlsx; Annotation table.xlsx; Order of injection for H2Kb peptides.xlsx; Order of injection for H2Db peptides.xlsx	figshare	10.6084/m9.figshare.c.4118674	doi:10.6084/m9.figshare.c.4118675
SYSMHC00018_carone_151221_Aebersold_Switzerland_uterus_B22_H2Db_CID_2	DDA mass spectrometry	Triple TOF 5600	SCIEX	Collision-induced dissociation	Assay 118	SYSMHC00018_carone_K151221_001_uterus_B22.mzXML	PRIDE	PXD008733	http://identifiers.org/pride.project:PXD008733	Database search engines, statistical validation, high-confidence filters and spectral library generation	H2Db:Kb peptides used for spectral library generation.xlsx; List of filtered high-confidence H2Kb peptides.xlsx; List of filtered high-confidence H2Db peptides.xlsx; List of unfiltered H2Kb peptides (7-14 mers).xlsx; List of unfiltered H2Db peptides (7-14 mers).xlsx; Annotation table.xlsx; Order of injection for H2Kb peptides.xlsx; Order of injection for H2Db peptides.xlsx	figshare	10.6084/m9.figshare.c.4118674	doi:10.6084/m9.figshare.c.4118675
SYSMHC00018_carone_151221_Aebersold_Switzerland_uterus_B22_H2Db_CID_3	DDA mass spectrometry	Triple TOF 5600	SCIEX	Collision-induced dissociation	Assay 119	SYSMHC00018_carone_K151221_002_uterus_B22.mzXML	PRIDE	PXD008733	http://identifiers.org/pride.project:PXD008733	Database search engines, statistical validation, high-confidence filters and spectral library generation	H2Db:Kb peptides used for spectral library generation.xlsx; List of filtered high-confidence H2Kb peptides.xlsx; List of filtered high-confidence H2Db peptides.xlsx; List of unfiltered H2Kb peptides (7-14 mers).xlsx; List of unfiltered H2Db peptides (7-14 mers).xlsx; Annotation table.xlsx; Order of injection for H2Kb peptides.xlsx; Order of injection for H2Db peptides.xlsx	figshare	10.6084/m9.figshare.c.4118674	doi:10.6084/m9.figshare.c.4118675
SYSMHC00018_carone_151221_Aebersold_Switzerland_uterus_B22_H2Db_CID_4	DDA mass spectrometry	Triple TOF 5600	SCIEX	Collision-induced dissociation	Assay 120	SYSMHC00018_carone_K151221_003_uterus_B22.mzXML	PRIDE	PXD008733	http://identifiers.org/pride.project:PXD008733	Database search engines, statistical validation, high-confidence filters and spectral library generation	H2Db:Kb peptides used for spectral library generation.xlsx; List of filtered high-confidence H2Kb peptides.xlsx; List of filtered high-confidence H2Db peptides.xlsx; List of unfiltered H2Kb peptides (7-14 mers).xlsx; List of unfiltered H2Db peptides (7-14 mers).xlsx; Annotation table.xlsx; Order of injection for H2Kb peptides.xlsx; Order of injection for H2Db peptides.xlsx	figshare	10.6084/m9.figshare.c.4118674	doi:10.6084/m9.figshare.c.4118675
SYSMHC00018_carone_151221_Aebersold_Switzerland_uterus_Y3_H2Kb_CID_1	DDA mass spectrometry	Triple TOF 5600	SCIEX	Collision-induced dissociation	Assay 121	SYSMHC00018_carone_K151221_001_uterus_Y3.mzXML	PRIDE	PXD008733	http://identifiers.org/pride.project:PXD008733	Database search engines, statistical validation, high-confidence filters and spectral library generation	H2Db:Kb peptides used for spectral library generation.xlsx; List of filtered high-confidence H2Kb peptides.xlsx; List of filtered high-confidence H2Db peptides.xlsx; List of unfiltered H2Kb peptides (7-14 mers).xlsx; List of unfiltered H2Db peptides (7-14 mers).xlsx; Annotation table.xlsx; Order of injection for H2Kb peptides.xlsx; Order of injection for H2Db peptides.xlsx	figshare	10.6084/m9.figshare.c.4118674	doi:10.6084/m9.figshare.c.4118675
SYSMHC00018_carone_151221_Aebersold_Switzerland_uterus_Y3_H2Kb_CID_2	DDA mass spectrometry	Triple TOF 5600	SCIEX	Collision-induced dissociation	Assay 122	SYSMHC00018_carone_K151221_002_uterus_Y3.mzXML	PRIDE	PXD008733	http://identifiers.org/pride.project:PXD008733	Database search engines, statistical validation, high-confidence filters and spectral library generation	H2Db:Kb peptides used for spectral library generation.xlsx; List of filtered high-confidence H2Kb peptides.xlsx; List of filtered high-confidence H2Db peptides.xlsx; List of unfiltered H2Kb peptides (7-14 mers).xlsx; List of unfiltered H2Db peptides (7-14 mers).xlsx; Annotation table.xlsx; Order of injection for H2Kb peptides.xlsx; Order of injection for H2Db peptides.xlsx	figshare	10.6084/m9.figshare.c.4118674	doi:10.6084/m9.figshare.c.4118675
SYSMHC00018_carone_151221_Aebersold_Switzerland_uterus_Y3_H2Kb_CID_3	DDA mass spectrometry	Triple TOF 5600	SCIEX	Collision-induced dissociation	Assay 123	SYSMHC00018_carone_K151221_003_uterus_Y3.mzXML	PRIDE	PXD008733	http://identifiers.org/pride.project:PXD008733	Database search engines, statistical validation, high-confidence filters and spectral library generation	H2Db:Kb peptides used for spectral library generation.xlsx; List of filtered high-confidence H2Kb peptides.xlsx; List of filtered high-confidence H2Db peptides.xlsx; List of unfiltered H2Kb peptides (7-14 mers).xlsx; List of unfiltered H2Db peptides (7-14 mers).xlsx; Annotation table.xlsx; Order of injection for H2Kb peptides.xlsx; Order of injection for H2Db peptides.xlsx	figshare	10.6084/m9.figshare.c.4118674	doi:10.6084/m9.figshare.c.4118675
SYSMHC00018_carone_160612_Aebersold_Switzerland_B16F10_B22_H2Db_HCD_1	DDA mass spectrometry	Orbitrap Fusion Lumos	Thermo Fisher Scientific	Higher-energy collisional dissociation	Assay 124	SYSMHC00018_carone_D1606_182_B16F10_IFN_B22_DDA.mzXML	PRIDE	PXD008733	http://identifiers.org/pride.project:PXD008733	Database search engines, statistical validation, high-confidence filters and spectral library generation	H2Db:Kb peptides used for spectral library generation.xlsx; List of filtered high-confidence H2Kb peptides.xlsx; List of filtered high-confidence H2Db peptides.xlsx; List of unfiltered H2Kb peptides (7-14 mers).xlsx; List of unfiltered H2Db peptides (7-14 mers).xlsx; Annotation table.xlsx; Order of injection for H2Kb peptides.xlsx; Order of injection for H2Db peptides.xlsx	figshare	10.6084/m9.figshare.c.4118674	doi:10.6084/m9.figshare.c.4118675
SYSMHC00018_carone_160612_Aebersold_Switzerland_B16F10_B22_H2Db_HCD_2	DDA mass spectrometry	Orbitrap Fusion Lumos	Thermo Fisher Scientific	Higher-energy collisional dissociation	Assay 125	SYSMHC00018_carone_D1606_184_B16F10_B22_DDA.mzXML	PRIDE	PXD008733	http://identifiers.org/pride.project:PXD008733	Database search engines, statistical validation, high-confidence filters and spectral library generation	H2Db:Kb peptides used for spectral library generation.xlsx; List of filtered high-confidence H2Kb peptides.xlsx; List of filtered high-confidence H2Db peptides.xlsx; List of unfiltered H2Kb peptides (7-14 mers).xlsx; List of unfiltered H2Db peptides (7-14 mers).xlsx; Annotation table.xlsx; Order of injection for H2Kb peptides.xlsx; Order of injection for H2Db peptides.xlsx	figshare	10.6084/m9.figshare.c.4118674	doi:10.6084/m9.figshare.c.4118675
SYSMHC00018_carone_160612_Aebersold_Switzerland_B16F10_Y3_H2Kb_HCD_1	DDA mass spectrometry	Orbitrap Fusion Lumos	Thermo Fisher Scientific	Higher-energy collisional dissociation	Assay 126	SYSMHC00018_carone_D1606_190_B16F10_IFN_Y3_DDA.mzXML	PRIDE	PXD008733	http://identifiers.org/pride.project:PXD008733	Database search engines, statistical validation, high-confidence filters and spectral library generation	H2Db:Kb peptides used for spectral library generation.xlsx; List of filtered high-confidence H2Kb peptides.xlsx; List of filtered high-confidence H2Db peptides.xlsx; List of unfiltered H2Kb peptides (7-14 mers).xlsx; List of unfiltered H2Db peptides (7-14 mers).xlsx; Annotation table.xlsx; Order of injection for H2Kb peptides.xlsx; Order of injection for H2Db peptides.xlsx	figshare	10.6084/m9.figshare.c.4118674	doi:10.6084/m9.figshare.c.4118675
SYSMHC00018_carone_160612_Aebersold_Switzerland_B16F10_Y3_H2Kb_HCD_2	DDA mass spectrometry	Orbitrap Fusion Lumos	Thermo Fisher Scientific	Higher-energy collisional dissociation	Assay 127	SYSMHC00018_carone_D1606_192_B16F10_Y3_DDA.mzXML	PRIDE	PXD008733	http://identifiers.org/pride.project:PXD008733	Database search engines, statistical validation, high-confidence filters and spectral library generation	H2Db:Kb peptides used for spectral library generation.xlsx; List of filtered high-confidence H2Kb peptides.xlsx; List of filtered high-confidence H2Db peptides.xlsx; List of unfiltered H2Kb peptides (7-14 mers).xlsx; List of unfiltered H2Db peptides (7-14 mers).xlsx; Annotation table.xlsx; Order of injection for H2Kb peptides.xlsx; Order of injection for H2Db peptides.xlsx	figshare	10.6084/m9.figshare.c.4118674	doi:10.6084/m9.figshare.c.4118675
SYSMHC00018_carone_160612_Aebersold_Switzerland_colon_B22_H2Db_HCD_1	DDA mass spectrometry	Orbitrap Fusion Lumos	Thermo Fisher Scientific	Higher-energy collisional dissociation	Assay 128	SYSMHC00018_carone_D1606_210_colon_B22_DDA.mzXML	PRIDE	PXD008733	http://identifiers.org/pride.project:PXD008733	Database search engines, statistical validation, high-confidence filters and spectral library generation	H2Db:Kb peptides used for spectral library generation.xlsx; List of filtered high-confidence H2Kb peptides.xlsx; List of filtered high-confidence H2Db peptides.xlsx; List of unfiltered H2Kb peptides (7-14 mers).xlsx; List of unfiltered H2Db peptides (7-14 mers).xlsx; Annotation table.xlsx; Order of injection for H2Kb peptides.xlsx; Order of injection for H2Db peptides.xlsx	figshare	10.6084/m9.figshare.c.4118674	doi:10.6084/m9.figshare.c.4118675
SYSMHC00018_carone_160612_Aebersold_Switzerland_colon_Y3_H2Kb_HCD_1	DDA mass spectrometry	Orbitrap Fusion Lumos	Thermo Fisher Scientific	Higher-energy collisional dissociation	Assay 129	SYSMHC00018_carone_D1606_224_colon_Y3_DDA.mzXML	PRIDE	PXD008733	http://identifiers.org/pride.project:PXD008733	Database search engines, statistical validation, high-confidence filters and spectral library generation	H2Db:Kb peptides used for spectral library generation.xlsx; List of filtered high-confidence H2Kb peptides.xlsx; List of filtered high-confidence H2Db peptides.xlsx; List of unfiltered H2Kb peptides (7-14 mers).xlsx; List of unfiltered H2Db peptides (7-14 mers).xlsx; Annotation table.xlsx; Order of injection for H2Kb peptides.xlsx; Order of injection for H2Db peptides.xlsx	figshare	10.6084/m9.figshare.c.4118674	doi:10.6084/m9.figshare.c.4118675
SYSMHC00018_carone_160612_Aebersold_Switzerland_EL4_B22_H2Db_HCD_1	DDA mass spectrometry	Orbitrap Fusion Lumos	Thermo Fisher Scientific	Higher-energy collisional dissociation	Assay 130	SYSMHC00018_carone_D1606_174_EL4_B22_DDA.mzXML	PRIDE	PXD008733	http://identifiers.org/pride.project:PXD008733	Database search engines, statistical validation, high-confidence filters and spectral library generation	H2Db:Kb peptides used for spectral library generation.xlsx; List of filtered high-confidence H2Kb peptides.xlsx; List of filtered high-confidence H2Db peptides.xlsx; List of unfiltered H2Kb peptides (7-14 mers).xlsx; List of unfiltered H2Db peptides (7-14 mers).xlsx; Annotation table.xlsx; Order of injection for H2Kb peptides.xlsx; Order of injection for H2Db peptides.xlsx	figshare	10.6084/m9.figshare.c.4118674	doi:10.6084/m9.figshare.c.4118675
SYSMHC00018_carone_160612_Aebersold_Switzerland_EL4_Y3_H2Kb_HCD_1	DDA mass spectrometry	Orbitrap Fusion Lumos	Thermo Fisher Scientific	Higher-energy collisional dissociation	Assay 131	SYSMHC00018_carone_D1606_178_EL4_Y3_DDA.mzXML	PRIDE	PXD008733	http://identifiers.org/pride.project:PXD008733	Database search engines, statistical validation, high-confidence filters and spectral library generation	H2Db:Kb peptides used for spectral library generation.xlsx; List of filtered high-confidence H2Kb peptides.xlsx; List of filtered high-confidence H2Db peptides.xlsx; List of unfiltered H2Kb peptides (7-14 mers).xlsx; List of unfiltered H2Db peptides (7-14 mers).xlsx; Annotation table.xlsx; Order of injection for H2Kb peptides.xlsx; Order of injection for H2Db peptides.xlsx	figshare	10.6084/m9.figshare.c.4118674	doi:10.6084/m9.figshare.c.4118675
SYSMHC00018_carone_160612_Aebersold_Switzerland_GL261_B22_H2Db_HCD_1	DDA mass spectrometry	Orbitrap Fusion Lumos	Thermo Fisher Scientific	Higher-energy collisional dissociation	Assay 132	SYSMHC00018_carone_D1606_186_GL261_B22_DDA.mzXML	PRIDE	PXD008733	http://identifiers.org/pride.project:PXD008733	Database search engines, statistical validation, high-confidence filters and spectral library generation	H2Db:Kb peptides used for spectral library generation.xlsx; List of filtered high-confidence H2Kb peptides.xlsx; List of filtered high-confidence H2Db peptides.xlsx; List of unfiltered H2Kb peptides (7-14 mers).xlsx; List of unfiltered H2Db peptides (7-14 mers).xlsx; Annotation table.xlsx; Order of injection for H2Kb peptides.xlsx; Order of injection for H2Db peptides.xlsx	figshare	10.6084/m9.figshare.c.4118674	doi:10.6084/m9.figshare.c.4118675
SYSMHC00018_carone_160612_Aebersold_Switzerland_GL261_Y3_H2Kb_HCD_1	DDA mass spectrometry	Orbitrap Fusion Lumos	Thermo Fisher Scientific	Higher-energy collisional dissociation	Assay 133	SYSMHC00018_carone_D1606_194_GL261_Y3_DDA.mzXML	PRIDE	PXD008733	http://identifiers.org/pride.project:PXD008733	Database search engines, statistical validation, high-confidence filters and spectral library generation	H2Db:Kb peptides used for spectral library generation.xlsx; List of filtered high-confidence H2Kb peptides.xlsx; List of filtered high-confidence H2Db peptides.xlsx; List of unfiltered H2Kb peptides (7-14 mers).xlsx; List of unfiltered H2Db peptides (7-14 mers).xlsx; Annotation table.xlsx; Order of injection for H2Kb peptides.xlsx; Order of injection for H2Db peptides.xlsx	figshare	10.6084/m9.figshare.c.4118674	doi:10.6084/m9.figshare.c.4118675
SYSMHC00018_carone_160612_Aebersold_Switzerland_kidney_B22_H2Db_HCD_1	DDA mass spectrometry	Orbitrap Fusion Lumos	Thermo Fisher Scientific	Higher-energy collisional dissociation	Assay 134	SYSMHC00018_carone_D1606_204_kidney_B22_DDA.mzXML	PRIDE	PXD008733	http://identifiers.org/pride.project:PXD008733	Database search engines, statistical validation, high-confidence filters and spectral library generation	H2Db:Kb peptides used for spectral library generation.xlsx; List of filtered high-confidence H2Kb peptides.xlsx; List of filtered high-confidence H2Db peptides.xlsx; List of unfiltered H2Kb peptides (7-14 mers).xlsx; List of unfiltered H2Db peptides (7-14 mers).xlsx; Annotation table.xlsx; Order of injection for H2Kb peptides.xlsx; Order of injection for H2Db peptides.xlsx	figshare	10.6084/m9.figshare.c.4118674	doi:10.6084/m9.figshare.c.4118675
SYSMHC00018_carone_160612_Aebersold_Switzerland_kidney_Y3_H2Kb_HCD_1	DDA mass spectrometry	Orbitrap Fusion Lumos	Thermo Fisher Scientific	Higher-energy collisional dissociation	Assay 135	SYSMHC00018_carone_D1606_218_kidney_Y3_DDA.mzXML	PRIDE	PXD008733	http://identifiers.org/pride.project:PXD008733	Database search engines, statistical validation, high-confidence filters and spectral library generation	H2Db:Kb peptides used for spectral library generation.xlsx; List of filtered high-confidence H2Kb peptides.xlsx; List of filtered high-confidence H2Db peptides.xlsx; List of unfiltered H2Kb peptides (7-14 mers).xlsx; List of unfiltered H2Db peptides (7-14 mers).xlsx; Annotation table.xlsx; Order of injection for H2Kb peptides.xlsx; Order of injection for H2Db peptides.xlsx	figshare	10.6084/m9.figshare.c.4118674	doi:10.6084/m9.figshare.c.4118675
SYSMHC00018_carone_160612_Aebersold_Switzerland_liver_B22_H2Db_HCD_1	DDA mass spectrometry	Orbitrap Fusion Lumos	Thermo Fisher Scientific	Higher-energy collisional dissociation	Assay 136	SYSMHC00018_carone_D1606_208_liver_B22_DDA.mzXML	PRIDE	PXD008733	http://identifiers.org/pride.project:PXD008733	Database search engines, statistical validation, high-confidence filters and spectral library generation	H2Db:Kb peptides used for spectral library generation.xlsx; List of filtered high-confidence H2Kb peptides.xlsx; List of filtered high-confidence H2Db peptides.xlsx; List of unfiltered H2Kb peptides (7-14 mers).xlsx; List of unfiltered H2Db peptides (7-14 mers).xlsx; Annotation table.xlsx; Order of injection for H2Kb peptides.xlsx; Order of injection for H2Db peptides.xlsx	figshare	10.6084/m9.figshare.c.4118674	doi:10.6084/m9.figshare.c.4118675
SYSMHC00018_carone_160612_Aebersold_Switzerland_liver_Y3_H2Kb_HCD_1	DDA mass spectrometry	Orbitrap Fusion Lumos	Thermo Fisher Scientific	Higher-energy collisional dissociation	Assay 137	SYSMHC00018_carone_D1606_222_liver_Y3_DDA.mzXML	PRIDE	PXD008733	http://identifiers.org/pride.project:PXD008733	Database search engines, statistical validation, high-confidence filters and spectral library generation	H2Db:Kb peptides used for spectral library generation.xlsx; List of filtered high-confidence H2Kb peptides.xlsx; List of filtered high-confidence H2Db peptides.xlsx; List of unfiltered H2Kb peptides (7-14 mers).xlsx; List of unfiltered H2Db peptides (7-14 mers).xlsx; Annotation table.xlsx; Order of injection for H2Kb peptides.xlsx; Order of injection for H2Db peptides.xlsx	figshare	10.6084/m9.figshare.c.4118674	doi:10.6084/m9.figshare.c.4118675
SYSMHC00018_carone_160612_Aebersold_Switzerland_LLC2_B22_H2Db_HCD_1	DDA mass spectrometry	Orbitrap Fusion Lumos	Thermo Fisher Scientific	Higher-energy collisional dissociation	Assay 138	SYSMHC00018_carone_D1606_188_LLC2_B22_DDA.mzXML	PRIDE	PXD008733	http://identifiers.org/pride.project:PXD008733	Database search engines, statistical validation, high-confidence filters and spectral library generation	H2Db:Kb peptides used for spectral library generation.xlsx; List of filtered high-confidence H2Kb peptides.xlsx; List of filtered high-confidence H2Db peptides.xlsx; List of unfiltered H2Kb peptides (7-14 mers).xlsx; List of unfiltered H2Db peptides (7-14 mers).xlsx; Annotation table.xlsx; Order of injection for H2Kb peptides.xlsx; Order of injection for H2Db peptides.xlsx	figshare	10.6084/m9.figshare.c.4118674	doi:10.6084/m9.figshare.c.4118675
SYSMHC00018_carone_160612_Aebersold_Switzerland_LLC2_Y3_H2Kb_HCD_1	DDA mass spectrometry	Orbitrap Fusion Lumos	Thermo Fisher Scientific	Higher-energy collisional dissociation	Assay 139	SYSMHC00018_carone_D1606_196_LLC2_Y3_DDA.mzXML	PRIDE	PXD008733	http://identifiers.org/pride.project:PXD008733	Database search engines, statistical validation, high-confidence filters and spectral library generation	H2Db:Kb peptides used for spectral library generation.xlsx; List of filtered high-confidence H2Kb peptides.xlsx; List of filtered high-confidence H2Db peptides.xlsx; List of unfiltered H2Kb peptides (7-14 mers).xlsx; List of unfiltered H2Db peptides (7-14 mers).xlsx; Annotation table.xlsx; Order of injection for H2Kb peptides.xlsx; Order of injection for H2Db peptides.xlsx	figshare	10.6084/m9.figshare.c.4118674	doi:10.6084/m9.figshare.c.4118675
SYSMHC00018_carone_160612_Aebersold_Switzerland_lung_B22_H2Db_HCD_1	DDA mass spectrometry	Orbitrap Fusion Lumos	Thermo Fisher Scientific	Higher-energy collisional dissociation	Assay 140	SYSMHC00018_carone_D1606_198_lung_B22_DDA.mzXML	PRIDE	PXD008733	http://identifiers.org/pride.project:PXD008733	Database search engines, statistical validation, high-confidence filters and spectral library generation	H2Db:Kb peptides used for spectral library generation.xlsx; List of filtered high-confidence H2Kb peptides.xlsx; List of filtered high-confidence H2Db peptides.xlsx; List of unfiltered H2Kb peptides (7-14 mers).xlsx; List of unfiltered H2Db peptides (7-14 mers).xlsx; Annotation table.xlsx; Order of injection for H2Kb peptides.xlsx; Order of injection for H2Db peptides.xlsx	figshare	10.6084/m9.figshare.c.4118674	doi:10.6084/m9.figshare.c.4118675
SYSMHC00018_carone_160612_Aebersold_Switzerland_lung_Y3_H2Kb_HCD_1	DDA mass spectrometry	Orbitrap Fusion Lumos	Thermo Fisher Scientific	Higher-energy collisional dissociation	Assay 141	SYSMHC00018_carone_D1606_212_lung_Y3_DDA.mzXML	PRIDE	PXD008733	http://identifiers.org/pride.project:PXD008733	Database search engines, statistical validation, high-confidence filters and spectral library generation	H2Db:Kb peptides used for spectral library generation.xlsx; List of filtered high-confidence H2Kb peptides.xlsx; List of filtered high-confidence H2Db peptides.xlsx; List of unfiltered H2Kb peptides (7-14 mers).xlsx; List of unfiltered H2Db peptides (7-14 mers).xlsx; Annotation table.xlsx; Order of injection for H2Kb peptides.xlsx; Order of injection for H2Db peptides.xlsx	figshare	10.6084/m9.figshare.c.4118674	doi:10.6084/m9.figshare.c.4118675
SYSMHC00018_carone_160612_Aebersold_Switzerland_ovary_B22_H2Db_HCD_1	DDA mass spectrometry	Orbitrap Fusion Lumos	Thermo Fisher Scientific	Higher-energy collisional dissociation	Assay 142	SYSMHC00018_carone_D1606_202_ovary_B22_DDA.mzXML	PRIDE	PXD008733	http://identifiers.org/pride.project:PXD008733	Database search engines, statistical validation, high-confidence filters and spectral library generation	H2Db:Kb peptides used for spectral library generation.xlsx; List of filtered high-confidence H2Kb peptides.xlsx; List of filtered high-confidence H2Db peptides.xlsx; List of unfiltered H2Kb peptides (7-14 mers).xlsx; List of unfiltered H2Db peptides (7-14 mers).xlsx; Annotation table.xlsx; Order of injection for H2Kb peptides.xlsx; Order of injection for H2Db peptides.xlsx	figshare	10.6084/m9.figshare.c.4118674	doi:10.6084/m9.figshare.c.4118675
SYSMHC00018_carone_160612_Aebersold_Switzerland_ovary_Y3_H2Kb_HCD_1	DDA mass spectrometry	Orbitrap Fusion Lumos	Thermo Fisher Scientific	Higher-energy collisional dissociation	Assay 143	SYSMHC00018_carone_D1606_216_ovary_Y3_DDA.mzXML	PRIDE	PXD008733	http://identifiers.org/pride.project:PXD008733	Database search engines, statistical validation, high-confidence filters and spectral library generation	H2Db:Kb peptides used for spectral library generation.xlsx; List of filtered high-confidence H2Kb peptides.xlsx; List of filtered high-confidence H2Db peptides.xlsx; List of unfiltered H2Kb peptides (7-14 mers).xlsx; List of unfiltered H2Db peptides (7-14 mers).xlsx; Annotation table.xlsx; Order of injection for H2Kb peptides.xlsx; Order of injection for H2Db peptides.xlsx	figshare	10.6084/m9.figshare.c.4118674	doi:10.6084/m9.figshare.c.4118675
SYSMHC00018_carone_160612_Aebersold_Switzerland_sintest_B22_H2Db_HCD_1	DDA mass spectrometry	Orbitrap Fusion Lumos	Thermo Fisher Scientific	Higher-energy collisional dissociation	Assay 144	SYSMHC00018_carone_D1606_206_sintest_B22_DDA.mzXML	PRIDE	PXD008733	http://identifiers.org/pride.project:PXD008733	Database search engines, statistical validation, high-confidence filters and spectral library generation	H2Db:Kb peptides used for spectral library generation.xlsx; List of filtered high-confidence H2Kb peptides.xlsx; List of filtered high-confidence H2Db peptides.xlsx; List of unfiltered H2Kb peptides (7-14 mers).xlsx; List of unfiltered H2Db peptides (7-14 mers).xlsx; Annotation table.xlsx; Order of injection for H2Kb peptides.xlsx; Order of injection for H2Db peptides.xlsx	figshare	10.6084/m9.figshare.c.4118674	doi:10.6084/m9.figshare.c.4118675
SYSMHC00018_carone_160612_Aebersold_Switzerland_sintest_Y3_H2Kb_HCD_1	DDA mass spectrometry	Orbitrap Fusion Lumos	Thermo Fisher Scientific	Higher-energy collisional dissociation	Assay 145	SYSMHC00018_carone_D1606_220_sintest_Y3_DDA.mzXML	PRIDE	PXD008733	http://identifiers.org/pride.project:PXD008733	Database search engines, statistical validation, high-confidence filters and spectral library generation	H2Db:Kb peptides used for spectral library generation.xlsx; List of filtered high-confidence H2Kb peptides.xlsx; List of filtered high-confidence H2Db peptides.xlsx; List of unfiltered H2Kb peptides (7-14 mers).xlsx; List of unfiltered H2Db peptides (7-14 mers).xlsx; Annotation table.xlsx; Order of injection for H2Kb peptides.xlsx; Order of injection for H2Db peptides.xlsx	figshare	10.6084/m9.figshare.c.4118674	doi:10.6084/m9.figshare.c.4118675
SYSMHC00018_carone_160612_Aebersold_Switzerland_spleen_B22_H2Db_HCD_1	DDA mass spectrometry	Orbitrap Fusion Lumos	Thermo Fisher Scientific	Higher-energy collisional dissociation	Assay 146	SYSMHC00018_carone_D1606_176_spleen_B22_DDA.mzXML	PRIDE	PXD008733	http://identifiers.org/pride.project:PXD008733	Database search engines, statistical validation, high-confidence filters and spectral library generation	H2Db:Kb peptides used for spectral library generation.xlsx; List of filtered high-confidence H2Kb peptides.xlsx; List of filtered high-confidence H2Db peptides.xlsx; List of unfiltered H2Kb peptides (7-14 mers).xlsx; List of unfiltered H2Db peptides (7-14 mers).xlsx; Annotation table.xlsx; Order of injection for H2Kb peptides.xlsx; Order of injection for H2Db peptides.xlsx	figshare	10.6084/m9.figshare.c.4118674	doi:10.6084/m9.figshare.c.4118675
SYSMHC00018_carone_160612_Aebersold_Switzerland_spleen_Y3_H2Kb_HCD_1	DDA mass spectrometry	Orbitrap Fusion Lumos	Thermo Fisher Scientific	Higher-energy collisional dissociation	Assay 147	SYSMHC00018_carone_D1606_180_spleen_Y3_DDA.mzXML	PRIDE	PXD008733	http://identifiers.org/pride.project:PXD008733	Database search engines, statistical validation, high-confidence filters and spectral library generation	H2Db:Kb peptides used for spectral library generation.xlsx; List of filtered high-confidence H2Kb peptides.xlsx; List of filtered high-confidence H2Db peptides.xlsx; List of unfiltered H2Kb peptides (7-14 mers).xlsx; List of unfiltered H2Db peptides (7-14 mers).xlsx; Annotation table.xlsx; Order of injection for H2Kb peptides.xlsx; Order of injection for H2Db peptides.xlsx	figshare	10.6084/m9.figshare.c.4118674	doi:10.6084/m9.figshare.c.4118675
SYSMHC00018_carone_160612_Aebersold_Switzerland_uterus_B22_H2Db_HCD_1	DDA mass spectrometry	Orbitrap Fusion Lumos	Thermo Fisher Scientific	Higher-energy collisional dissociation	Assay 148	SYSMHC00018_carone_D1606_200_uterus_B22_DDA.mzXML	PRIDE	PXD008733	http://identifiers.org/pride.project:PXD008733	Database search engines, statistical validation, high-confidence filters and spectral library generation	H2Db:Kb peptides used for spectral library generation.xlsx; List of filtered high-confidence H2Kb peptides.xlsx; List of filtered high-confidence H2Db peptides.xlsx; List of unfiltered H2Kb peptides (7-14 mers).xlsx; List of unfiltered H2Db peptides (7-14 mers).xlsx; Annotation table.xlsx; Order of injection for H2Kb peptides.xlsx; Order of injection for H2Db peptides.xlsx	figshare	10.6084/m9.figshare.c.4118674	doi:10.6084/m9.figshare.c.4118675
SYSMHC00018_carone_160612_Aebersold_Switzerland_uterus_Y3_H2Kb_HCD_1	DDA mass spectrometry	Orbitrap Fusion Lumos	Thermo Fisher Scientific	Higher-energy collisional dissociation	Assay 149	SYSMHC00018_carone_D1606_214_uterus_Y3_DDA.mzXML	PRIDE	PXD008733	http://identifiers.org/pride.project:PXD008733	Database search engines, statistical validation, high-confidence filters and spectral library generation	H2Db:Kb peptides used for spectral library generation.xlsx; List of filtered high-confidence H2Kb peptides.xlsx; List of filtered high-confidence H2Db peptides.xlsx; List of unfiltered H2Kb peptides (7-14 mers).xlsx; List of unfiltered H2Db peptides (7-14 mers).xlsx; Annotation table.xlsx; Order of injection for H2Kb peptides.xlsx; Order of injection for H2Db peptides.xlsx	figshare	10.6084/m9.figshare.c.4118674	doi:10.6084/m9.figshare.c.4118675
SYSMHC00018_Schusterh_150625_Rammensee_Germany_brain_B22_H2Db_CID_1	DDA mass spectrometry	Orbitrap Fusion Lumos	Thermo Fisher Scientific	Collision-induced dissociation	Assay 150	SYSMHC00018_150625_HS_mousetissue_brain_B22_25cm90min3s_350-650mz_msms6.mzXML	PRIDE	PXD008733	http://identifiers.org/pride.project:PXD008733	Database search engines, statistical validation, high-confidence filters and spectral library generation	H2Db:Kb peptides used for spectral library generation.xlsx; List of filtered high-confidence H2Kb peptides.xlsx; List of filtered high-confidence H2Db peptides.xlsx; List of unfiltered H2Kb peptides (7-14 mers).xlsx; List of unfiltered H2Db peptides (7-14 mers).xlsx; Annotation table.xlsx; Order of injection for H2Kb peptides.xlsx; Order of injection for H2Db peptides.xlsx	figshare	10.6084/m9.figshare.c.4118674	doi:10.6084/m9.figshare.c.4118675
SYSMHC00018_Schusterh_150625_Rammensee_Germany_brain_Y3_H2Kb_CID_1	DDA mass spectrometry	Orbitrap Fusion Lumos	Thermo Fisher Scientific	Collision-induced dissociation	Assay 151	SYSMHC00018_150625_HS_mousetissue_brain_Y3_25cm90min3s_350-650mz_msms5.mzXML	PRIDE	PXD008733	http://identifiers.org/pride.project:PXD008733	Database search engines, statistical validation, high-confidence filters and spectral library generation	H2Db:Kb peptides used for spectral library generation.xlsx; List of filtered high-confidence H2Kb peptides.xlsx; List of filtered high-confidence H2Db peptides.xlsx; List of unfiltered H2Kb peptides (7-14 mers).xlsx; List of unfiltered H2Db peptides (7-14 mers).xlsx; Annotation table.xlsx; Order of injection for H2Kb peptides.xlsx; Order of injection for H2Db peptides.xlsx	figshare	10.6084/m9.figshare.c.4118674	doi:10.6084/m9.figshare.c.4118675
SYSMHC00018_Schusterh_150625_Rammensee_Germany_colon_B22_H2Db_CID_1	DDA mass spectrometry	Orbitrap Fusion Lumos	Thermo Fisher Scientific	Collision-induced dissociation	Assay 152	SYSMHC00018_150625_HS_mousetissue_colon_B22_25cm90min3s_350-650mz_msms12.mzXML	PRIDE	PXD008733	http://identifiers.org/pride.project:PXD008733	Database search engines, statistical validation, high-confidence filters and spectral library generation	H2Db:Kb peptides used for spectral library generation.xlsx; List of filtered high-confidence H2Kb peptides.xlsx; List of filtered high-confidence H2Db peptides.xlsx; List of unfiltered H2Kb peptides (7-14 mers).xlsx; List of unfiltered H2Db peptides (7-14 mers).xlsx; Annotation table.xlsx; Order of injection for H2Kb peptides.xlsx; Order of injection for H2Db peptides.xlsx	figshare	10.6084/m9.figshare.c.4118674	doi:10.6084/m9.figshare.c.4118675
SYSMHC00018_Schusterh_150625_Rammensee_Germany_colon_Y3_H2Kb_CID_1	DDA mass spectrometry	Orbitrap Fusion Lumos	Thermo Fisher Scientific	Collision-induced dissociation	Assay 153	SYSMHC00018_150625_HS_mousetissue_colon_Y3_25cm90min3s_350-650mz_msms11.mzXML	PRIDE	PXD008733	http://identifiers.org/pride.project:PXD008733	Database search engines, statistical validation, high-confidence filters and spectral library generation	H2Db:Kb peptides used for spectral library generation.xlsx; List of filtered high-confidence H2Kb peptides.xlsx; List of filtered high-confidence H2Db peptides.xlsx; List of unfiltered H2Kb peptides (7-14 mers).xlsx; List of unfiltered H2Db peptides (7-14 mers).xlsx; Annotation table.xlsx; Order of injection for H2Kb peptides.xlsx; Order of injection for H2Db peptides.xlsx	figshare	10.6084/m9.figshare.c.4118674	doi:10.6084/m9.figshare.c.4118675
SYSMHC00018_Schusterh_150625_Rammensee_Germany_kidney_B22_H2Db_CID_1	DDA mass spectrometry	Orbitrap Fusion Lumos	Thermo Fisher Scientific	Collision-induced dissociation	Assay 154	SYSMHC00018_150625_HS_mousetissue_kidney_B22_25cm90min3s_350-650mz_msms8.mzXML	PRIDE	PXD008733	http://identifiers.org/pride.project:PXD008733	Database search engines, statistical validation, high-confidence filters and spectral library generation	H2Db:Kb peptides used for spectral library generation.xlsx; List of filtered high-confidence H2Kb peptides.xlsx; List of filtered high-confidence H2Db peptides.xlsx; List of unfiltered H2Kb peptides (7-14 mers).xlsx; List of unfiltered H2Db peptides (7-14 mers).xlsx; Annotation table.xlsx; Order of injection for H2Kb peptides.xlsx; Order of injection for H2Db peptides.xlsx	figshare	10.6084/m9.figshare.c.4118674	doi:10.6084/m9.figshare.c.4118675
SYSMHC00018_Schusterh_150625_Rammensee_Germany_kidney_Y3_H2Kb_CID_1	DDA mass spectrometry	Orbitrap Fusion Lumos	Thermo Fisher Scientific	Collision-induced dissociation	Assay 155	SYSMHC00018_150625_HS_mousetissue_kidney_Y3_25cm90min3s_350-650mz_msms7.mzXML	PRIDE	PXD008733	http://identifiers.org/pride.project:PXD008733	Database search engines, statistical validation, high-confidence filters and spectral library generation	H2Db:Kb peptides used for spectral library generation.xlsx; List of filtered high-confidence H2Kb peptides.xlsx; List of filtered high-confidence H2Db peptides.xlsx; List of unfiltered H2Kb peptides (7-14 mers).xlsx; List of unfiltered H2Db peptides (7-14 mers).xlsx; Annotation table.xlsx; Order of injection for H2Kb peptides.xlsx; Order of injection for H2Db peptides.xlsx	figshare	10.6084/m9.figshare.c.4118674	doi:10.6084/m9.figshare.c.4118675
SYSMHC00018_Schusterh_150625_Rammensee_Germany_liver_B22_H2Db_CID_1	DDA mass spectrometry	Orbitrap Fusion Lumos	Thermo Fisher Scientific	Collision-induced dissociation	Assay 156	SYSMHC00018_150625_HS_mousetissue_liver_B22_25cm90min3s_350-650mz_msms2.mzXML	PRIDE	PXD008733	http://identifiers.org/pride.project:PXD008733	Database search engines, statistical validation, high-confidence filters and spectral library generation	H2Db:Kb peptides used for spectral library generation.xlsx; List of filtered high-confidence H2Kb peptides.xlsx; List of filtered high-confidence H2Db peptides.xlsx; List of unfiltered H2Kb peptides (7-14 mers).xlsx; List of unfiltered H2Db peptides (7-14 mers).xlsx; Annotation table.xlsx; Order of injection for H2Kb peptides.xlsx; Order of injection for H2Db peptides.xlsx	figshare	10.6084/m9.figshare.c.4118674	doi:10.6084/m9.figshare.c.4118675
SYSMHC00018_Schusterh_150625_Rammensee_Germany_liver_Y3_H2Kb_CID_1	DDA mass spectrometry	Orbitrap Fusion Lumos	Thermo Fisher Scientific	Collision-induced dissociation	Assay 157	SYSMHC00018_150625_HS_mousetissue_liver_Y3_25cm90min3s_350-650mz_msms1.mzXML	PRIDE	PXD008733	http://identifiers.org/pride.project:PXD008733	Database search engines, statistical validation, high-confidence filters and spectral library generation	H2Db:Kb peptides used for spectral library generation.xlsx; List of filtered high-confidence H2Kb peptides.xlsx; List of filtered high-confidence H2Db peptides.xlsx; List of unfiltered H2Kb peptides (7-14 mers).xlsx; List of unfiltered H2Db peptides (7-14 mers).xlsx; Annotation table.xlsx; Order of injection for H2Kb peptides.xlsx; Order of injection for H2Db peptides.xlsx	figshare	10.6084/m9.figshare.c.4118674	doi:10.6084/m9.figshare.c.4118675
SYSMHC00018_Schusterh_150625_Rammensee_Germany_lung_B22_H2Db_CID_1	DDA mass spectrometry	Orbitrap Fusion Lumos	Thermo Fisher Scientific	Collision-induced dissociation	Assay 158	SYSMHC00018_150625_HS_mousetissue_lung_B22_25cm90min3s_350-650mz_msms4.mzXML	PRIDE	PXD008733	http://identifiers.org/pride.project:PXD008733	Database search engines, statistical validation, high-confidence filters and spectral library generation	H2Db:Kb peptides used for spectral library generation.xlsx; List of filtered high-confidence H2Kb peptides.xlsx; List of filtered high-confidence H2Db peptides.xlsx; List of unfiltered H2Kb peptides (7-14 mers).xlsx; List of unfiltered H2Db peptides (7-14 mers).xlsx; Annotation table.xlsx; Order of injection for H2Kb peptides.xlsx; Order of injection for H2Db peptides.xlsx	figshare	10.6084/m9.figshare.c.4118674	doi:10.6084/m9.figshare.c.4118675
SYSMHC00018_Schusterh_150625_Rammensee_Germany_lung_Y3_H2Kb_CID_1	DDA mass spectrometry	Orbitrap Fusion Lumos	Thermo Fisher Scientific	Collision-induced dissociation	Assay 159	SYSMHC00018_150625_HS_mousetissue_lung_Y3_25cm90min3s_350-650mz_msms3.mzXML	PRIDE	PXD008733	http://identifiers.org/pride.project:PXD008733	Database search engines, statistical validation, high-confidence filters and spectral library generation	H2Db:Kb peptides used for spectral library generation.xlsx; List of filtered high-confidence H2Kb peptides.xlsx; List of filtered high-confidence H2Db peptides.xlsx; List of unfiltered H2Kb peptides (7-14 mers).xlsx; List of unfiltered H2Db peptides (7-14 mers).xlsx; Annotation table.xlsx; Order of injection for H2Kb peptides.xlsx; Order of injection for H2Db peptides.xlsx	figshare	10.6084/m9.figshare.c.4118674	doi:10.6084/m9.figshare.c.4118675
SYSMHC00018_Schusterh_150625_Rammensee_Germany_smallintestine_B22_H2Db_CID_1	DDA mass spectrometry	Orbitrap Fusion Lumos	Thermo Fisher Scientific	Collision-induced dissociation	Assay 160	SYSMHC00018_150625_HS_mousetissue_smallintest_B22_25cm90min3s_350-650mz_msms10.mzXML	PRIDE	PXD008733	http://identifiers.org/pride.project:PXD008733	Database search engines, statistical validation, high-confidence filters and spectral library generation	H2Db:Kb peptides used for spectral library generation.xlsx; List of filtered high-confidence H2Kb peptides.xlsx; List of filtered high-confidence H2Db peptides.xlsx; List of unfiltered H2Kb peptides (7-14 mers).xlsx; List of unfiltered H2Db peptides (7-14 mers).xlsx; Annotation table.xlsx; Order of injection for H2Kb peptides.xlsx; Order of injection for H2Db peptides.xlsx	figshare	10.6084/m9.figshare.c.4118674	doi:10.6084/m9.figshare.c.4118675
SYSMHC00018_Schusterh_150625_Rammensee_Germany_smallintestine_Y3_H2Kb_CID_1	DDA mass spectrometry	Orbitrap Fusion Lumos	Thermo Fisher Scientific	Collision-induced dissociation	Assay 161	SYSMHC00018_150625_HS_mousetissue_smallintest_Y3_25cm90min3s_350-650mz_msms9.mzXML	PRIDE	PXD008733	http://identifiers.org/pride.project:PXD008733	Database search engines, statistical validation, high-confidence filters and spectral library generation	H2Db:Kb peptides used for spectral library generation.xlsx; List of filtered high-confidence H2Kb peptides.xlsx; List of filtered high-confidence H2Db peptides.xlsx; List of unfiltered H2Kb peptides (7-14 mers).xlsx; List of unfiltered H2Db peptides (7-14 mers).xlsx; Annotation table.xlsx; Order of injection for H2Kb peptides.xlsx; Order of injection for H2Db peptides.xlsx	figshare	10.6084/m9.figshare.c.4118674	doi:10.6084/m9.figshare.c.4118675
SYSMHC00018_Schusterh_151030_Rammensee_Germany_spleen_B22_H2Db_CID_1	DDA mass spectrometry	Orbitrap Fusion Lumos	Thermo Fisher Scientific	Collision-induced dissociation	Assay 162	SYSMHC00018_151030_HS_mouse_Spleen_B22_5%_25cm90min3s_msms18.mzXML	PRIDE	PXD008733	http://identifiers.org/pride.project:PXD008733	Database search engines, statistical validation, high-confidence filters and spectral library generation	H2Db:Kb peptides used for spectral library generation.xlsx; List of filtered high-confidence H2Kb peptides.xlsx; List of filtered high-confidence H2Db peptides.xlsx; List of unfiltered H2Kb peptides (7-14 mers).xlsx; List of unfiltered H2Db peptides (7-14 mers).xlsx; Annotation table.xlsx; Order of injection for H2Kb peptides.xlsx; Order of injection for H2Db peptides.xlsx	figshare	10.6084/m9.figshare.c.4118674	doi:10.6084/m9.figshare.c.4118675
SYSMHC00018_Schusterh_151030_Rammensee_Germany_spleen_Y3_H2Kb_CID_1	DDA mass spectrometry	Orbitrap Fusion Lumos	Thermo Fisher Scientific	Collision-induced dissociation	Assay 163	SYSMHC00018_151030_HS_mouse_Spleen_Y3_5%_25cm90min3s_msms17.mzXML	PRIDE	PXD008733	http://identifiers.org/pride.project:PXD008733	Database search engines, statistical validation, high-confidence filters and spectral library generation	H2Db:Kb peptides used for spectral library generation.xlsx; List of filtered high-confidence H2Kb peptides.xlsx; List of filtered high-confidence H2Db peptides.xlsx; List of unfiltered H2Kb peptides (7-14 mers).xlsx; List of unfiltered H2Db peptides (7-14 mers).xlsx; Annotation table.xlsx; Order of injection for H2Kb peptides.xlsx; Order of injection for H2Db peptides.xlsx	figshare	10.6084/m9.figshare.c.4118674	doi:10.6084/m9.figshare.c.4118675
SYSMHC00018_Schusterh_160123_Rammensee_Germany_brain_B22_H2Db_CID_1	DDA mass spectrometry	Orbitrap Fusion Lumos	Thermo Fisher Scientific	Collision-induced dissociation	Assay 164	SYSMHC00018_160123_HS_Mouse_1stprep_Brain_B22_10%_#1_CIDqisOT_25cm90min7s_msms7.mzXML	PRIDE	PXD008733	http://identifiers.org/pride.project:PXD008733	Database search engines, statistical validation, high-confidence filters and spectral library generation	H2Db:Kb peptides used for spectral library generation.xlsx; List of filtered high-confidence H2Kb peptides.xlsx; List of filtered high-confidence H2Db peptides.xlsx; List of unfiltered H2Kb peptides (7-14 mers).xlsx; List of unfiltered H2Db peptides (7-14 mers).xlsx; Annotation table.xlsx; Order of injection for H2Kb peptides.xlsx; Order of injection for H2Db peptides.xlsx	figshare	10.6084/m9.figshare.c.4118674	doi:10.6084/m9.figshare.c.4118675
SYSMHC00018_Schusterh_160123_Rammensee_Germany_brain_B22_H2Db_HCD_1	DDA mass spectrometry	Orbitrap Fusion Lumos	Thermo Fisher Scientific	Higher-energy collisional dissociation	Assay 165	SYSMHC00018_160123_HS_Mouse_1stprep_Brain_B22_10%_#2_HCDqisOT_25cm90min7s_msms8.mzXML	PRIDE	PXD008733	http://identifiers.org/pride.project:PXD008733	Database search engines, statistical validation, high-confidence filters and spectral library generation	H2Db:Kb peptides used for spectral library generation.xlsx; List of filtered high-confidence H2Kb peptides.xlsx; List of filtered high-confidence H2Db peptides.xlsx; List of unfiltered H2Kb peptides (7-14 mers).xlsx; List of unfiltered H2Db peptides (7-14 mers).xlsx; Annotation table.xlsx; Order of injection for H2Kb peptides.xlsx; Order of injection for H2Db peptides.xlsx	figshare	10.6084/m9.figshare.c.4118674	doi:10.6084/m9.figshare.c.4118675
SYSMHC00018_Schusterh_160123_Rammensee_Germany_brain_Y3_H2Kb_CID_1	DDA mass spectrometry	Orbitrap Fusion Lumos	Thermo Fisher Scientific	Collision-induced dissociation	Assay 166	SYSMHC00018_160123_HS_Mouse_1stprep_Brain_Y3_10%_#1_CIDqisOT_25cm90min7s_msms5.mzXML	PRIDE	PXD008733	http://identifiers.org/pride.project:PXD008733	Database search engines, statistical validation, high-confidence filters and spectral library generation	H2Db:Kb peptides used for spectral library generation.xlsx; List of filtered high-confidence H2Kb peptides.xlsx; List of filtered high-confidence H2Db peptides.xlsx; List of unfiltered H2Kb peptides (7-14 mers).xlsx; List of unfiltered H2Db peptides (7-14 mers).xlsx; Annotation table.xlsx; Order of injection for H2Kb peptides.xlsx; Order of injection for H2Db peptides.xlsx	figshare	10.6084/m9.figshare.c.4118674	doi:10.6084/m9.figshare.c.4118675
SYSMHC00018_Schusterh_160123_Rammensee_Germany_brain_Y3_H2Kb_HCD_1	DDA mass spectrometry	Orbitrap Fusion Lumos	Thermo Fisher Scientific	Higher-energy collisional dissociation	Assay 167	SYSMHC00018_160123_HS_Mouse_1stprep_Brain_Y3_10%_#2_HCDqisOT_25cm90min7s_msms6.mzXML	PRIDE	PXD008733	http://identifiers.org/pride.project:PXD008733	Database search engines, statistical validation, high-confidence filters and spectral library generation	H2Db:Kb peptides used for spectral library generation.xlsx; List of filtered high-confidence H2Kb peptides.xlsx; List of filtered high-confidence H2Db peptides.xlsx; List of unfiltered H2Kb peptides (7-14 mers).xlsx; List of unfiltered H2Db peptides (7-14 mers).xlsx; Annotation table.xlsx; Order of injection for H2Kb peptides.xlsx; Order of injection for H2Db peptides.xlsx	figshare	10.6084/m9.figshare.c.4118674	doi:10.6084/m9.figshare.c.4118675
SYSMHC00018_Schusterh_160123_Rammensee_Germany_colon_B22_H2Db_CID_1	DDA mass spectrometry	Orbitrap Fusion Lumos	Thermo Fisher Scientific	Collision-induced dissociation	Assay 168	SYSMHC00018_160123_HS_Mouse_1stprep_Colon_B22_10%_#1_CIDqisOT_25cm90min7s_msms15.mzXML	PRIDE	PXD008733	http://identifiers.org/pride.project:PXD008733	Database search engines, statistical validation, high-confidence filters and spectral library generation	H2Db:Kb peptides used for spectral library generation.xlsx; List of filtered high-confidence H2Kb peptides.xlsx; List of filtered high-confidence H2Db peptides.xlsx; List of unfiltered H2Kb peptides (7-14 mers).xlsx; List of unfiltered H2Db peptides (7-14 mers).xlsx; Annotation table.xlsx; Order of injection for H2Kb peptides.xlsx; Order of injection for H2Db peptides.xlsx	figshare	10.6084/m9.figshare.c.4118674	doi:10.6084/m9.figshare.c.4118675
SYSMHC00018_Schusterh_160123_Rammensee_Germany_colon_B22_H2Db_HCD_1	DDA mass spectrometry	Orbitrap Fusion Lumos	Thermo Fisher Scientific	Higher-energy collisional dissociation	Assay 169	SYSMHC00018_160123_HS_Mouse_1stprep_Colon_B22_10%_#2_HCDqisOT_25cm90min7s_msms16.mzXML	PRIDE	PXD008733	http://identifiers.org/pride.project:PXD008733	Database search engines, statistical validation, high-confidence filters and spectral library generation	H2Db:Kb peptides used for spectral library generation.xlsx; List of filtered high-confidence H2Kb peptides.xlsx; List of filtered high-confidence H2Db peptides.xlsx; List of unfiltered H2Kb peptides (7-14 mers).xlsx; List of unfiltered H2Db peptides (7-14 mers).xlsx; Annotation table.xlsx; Order of injection for H2Kb peptides.xlsx; Order of injection for H2Db peptides.xlsx	figshare	10.6084/m9.figshare.c.4118674	doi:10.6084/m9.figshare.c.4118675
SYSMHC00018_Schusterh_160123_Rammensee_Germany_colon_Y3_H2Kb_CID_1	DDA mass spectrometry	Orbitrap Fusion Lumos	Thermo Fisher Scientific	Collision-induced dissociation	Assay 170	SYSMHC00018_160123_HS_Mouse_1stprep_Colon_Y3_10%_#1_CIDqisOT_25cm90min7s_msms13.mzXML	PRIDE	PXD008733	http://identifiers.org/pride.project:PXD008733	Database search engines, statistical validation, high-confidence filters and spectral library generation	H2Db:Kb peptides used for spectral library generation.xlsx; List of filtered high-confidence H2Kb peptides.xlsx; List of filtered high-confidence H2Db peptides.xlsx; List of unfiltered H2Kb peptides (7-14 mers).xlsx; List of unfiltered H2Db peptides (7-14 mers).xlsx; Annotation table.xlsx; Order of injection for H2Kb peptides.xlsx; Order of injection for H2Db peptides.xlsx	figshare	10.6084/m9.figshare.c.4118674	doi:10.6084/m9.figshare.c.4118675
SYSMHC00018_Schusterh_160123_Rammensee_Germany_colon_Y3_H2Kb_HCD_1	DDA mass spectrometry	Orbitrap Fusion Lumos	Thermo Fisher Scientific	Higher-energy collisional dissociation	Assay 171	SYSMHC00018_160123_HS_Mouse_1stprep_Colon_Y3_10%_#2_HCDqisOT_25cm90min7s_msms14.mzXML	PRIDE	PXD008733	http://identifiers.org/pride.project:PXD008733	Database search engines, statistical validation, high-confidence filters and spectral library generation	H2Db:Kb peptides used for spectral library generation.xlsx; List of filtered high-confidence H2Kb peptides.xlsx; List of filtered high-confidence H2Db peptides.xlsx; List of unfiltered H2Kb peptides (7-14 mers).xlsx; List of unfiltered H2Db peptides (7-14 mers).xlsx; Annotation table.xlsx; Order of injection for H2Kb peptides.xlsx; Order of injection for H2Db peptides.xlsx	figshare	10.6084/m9.figshare.c.4118674	doi:10.6084/m9.figshare.c.4118675
SYSMHC00018_Schusterh_160123_Rammensee_Germany_kidney_B22_H2Db_CID_1	DDA mass spectrometry	Orbitrap Fusion Lumos	Thermo Fisher Scientific	Collision-induced dissociation	Assay 172	SYSMHC00018_160123_HS_Mouse_1stprep_Kidney_B22_10%_#1_CIDqisOT_25cm90min7s_msms11.mzXML	PRIDE	PXD008733	http://identifiers.org/pride.project:PXD008733	Database search engines, statistical validation, high-confidence filters and spectral library generation	H2Db:Kb peptides used for spectral library generation.xlsx; List of filtered high-confidence H2Kb peptides.xlsx; List of filtered high-confidence H2Db peptides.xlsx; List of unfiltered H2Kb peptides (7-14 mers).xlsx; List of unfiltered H2Db peptides (7-14 mers).xlsx; Annotation table.xlsx; Order of injection for H2Kb peptides.xlsx; Order of injection for H2Db peptides.xlsx	figshare	10.6084/m9.figshare.c.4118674	doi:10.6084/m9.figshare.c.4118675
SYSMHC00018_Schusterh_160123_Rammensee_Germany_kidney_B22_H2Db_HCD_1	DDA mass spectrometry	Orbitrap Fusion Lumos	Thermo Fisher Scientific	Higher-energy collisional dissociation	Assay 173	SYSMHC00018_160123_HS_Mouse_1stprep_Kidney_B22_10%_#2_HCDqisOT_25cm90min7s_msms12.mzXML	PRIDE	PXD008733	http://identifiers.org/pride.project:PXD008733	Database search engines, statistical validation, high-confidence filters and spectral library generation	H2Db:Kb peptides used for spectral library generation.xlsx; List of filtered high-confidence H2Kb peptides.xlsx; List of filtered high-confidence H2Db peptides.xlsx; List of unfiltered H2Kb peptides (7-14 mers).xlsx; List of unfiltered H2Db peptides (7-14 mers).xlsx; Annotation table.xlsx; Order of injection for H2Kb peptides.xlsx; Order of injection for H2Db peptides.xlsx	figshare	10.6084/m9.figshare.c.4118674	doi:10.6084/m9.figshare.c.4118675
SYSMHC00018_Schusterh_160123_Rammensee_Germany_kidney_Y3_H2Kb_CID_1	DDA mass spectrometry	Orbitrap Fusion Lumos	Thermo Fisher Scientific	Collision-induced dissociation	Assay 174	SYSMHC00018_160123_HS_Mouse_1stprep_Kidney_Y3_10%_#1_CIDqisOT_25cm90min7s_msms9.mzXML	PRIDE	PXD008733	http://identifiers.org/pride.project:PXD008733	Database search engines, statistical validation, high-confidence filters and spectral library generation	H2Db:Kb peptides used for spectral library generation.xlsx; List of filtered high-confidence H2Kb peptides.xlsx; List of filtered high-confidence H2Db peptides.xlsx; List of unfiltered H2Kb peptides (7-14 mers).xlsx; List of unfiltered H2Db peptides (7-14 mers).xlsx; Annotation table.xlsx; Order of injection for H2Kb peptides.xlsx; Order of injection for H2Db peptides.xlsx	figshare	10.6084/m9.figshare.c.4118674	doi:10.6084/m9.figshare.c.4118675
SYSMHC00018_Schusterh_160123_Rammensee_Germany_Kidney_Y3_H2Kb_HCD_1	DDA mass spectrometry	Orbitrap Fusion Lumos	Thermo Fisher Scientific	Higher-energy collisional dissociation	Assay 175	SYSMHC00018_160123_HS_Mouse_1stprep_Kidney_Y3_10%_#2_HCDqisOT_25cm90min7s_msms10.mzXML	PRIDE	PXD008733	http://identifiers.org/pride.project:PXD008733	Database search engines, statistical validation, high-confidence filters and spectral library generation	H2Db:Kb peptides used for spectral library generation.xlsx; List of filtered high-confidence H2Kb peptides.xlsx; List of filtered high-confidence H2Db peptides.xlsx; List of unfiltered H2Kb peptides (7-14 mers).xlsx; List of unfiltered H2Db peptides (7-14 mers).xlsx; Annotation table.xlsx; Order of injection for H2Kb peptides.xlsx; Order of injection for H2Db peptides.xlsx	figshare	10.6084/m9.figshare.c.4118674	doi:10.6084/m9.figshare.c.4118675
SYSMHC00018_Schusterh_160123_Rammensee_Germany_Liver_B22_H2Db_CID_1	DDA mass spectrometry	Orbitrap Fusion Lumos	Thermo Fisher Scientific	Collision-induced dissociation	Assay 176	SYSMHC00018_160123_HS_Mouse_1stprep_Liver_B22_10%_#1_CIDqisOT_25cm90min7s_msms27.mzXML	PRIDE	PXD008733	http://identifiers.org/pride.project:PXD008733	Database search engines, statistical validation, high-confidence filters and spectral library generation	H2Db:Kb peptides used for spectral library generation.xlsx; List of filtered high-confidence H2Kb peptides.xlsx; List of filtered high-confidence H2Db peptides.xlsx; List of unfiltered H2Kb peptides (7-14 mers).xlsx; List of unfiltered H2Db peptides (7-14 mers).xlsx; Annotation table.xlsx; Order of injection for H2Kb peptides.xlsx; Order of injection for H2Db peptides.xlsx	figshare	10.6084/m9.figshare.c.4118674	doi:10.6084/m9.figshare.c.4118675
SYSMHC00018_Schusterh_160123_Rammensee_Germany_Liver_B22_H2Db_HCD_1	DDA mass spectrometry	Orbitrap Fusion Lumos	Thermo Fisher Scientific	Higher-energy collisional dissociation	Assay 177	SYSMHC00018_160123_HS_Mouse_1stprep_Liver_B22_10%_#2_HCDqisOT_25cm90min7s_msms28.mzXML	PRIDE	PXD008733	http://identifiers.org/pride.project:PXD008733	Database search engines, statistical validation, high-confidence filters and spectral library generation	H2Db:Kb peptides used for spectral library generation.xlsx; List of filtered high-confidence H2Kb peptides.xlsx; List of filtered high-confidence H2Db peptides.xlsx; List of unfiltered H2Kb peptides (7-14 mers).xlsx; List of unfiltered H2Db peptides (7-14 mers).xlsx; Annotation table.xlsx; Order of injection for H2Kb peptides.xlsx; Order of injection for H2Db peptides.xlsx	figshare	10.6084/m9.figshare.c.4118674	doi:10.6084/m9.figshare.c.4118675
SYSMHC00018_Schusterh_160123_Rammensee_Germany_liver_Y3_H2Kb_CID_1	DDA mass spectrometry	Orbitrap Fusion Lumos	Thermo Fisher Scientific	Collision-induced dissociation	Assay 178	SYSMHC00018_160123_HS_Mouse_1stprep_Liver_Y3_10%_#1_CIDqisOT_25cm90min7s_msms25.mzXML	PRIDE	PXD008733	http://identifiers.org/pride.project:PXD008733	Database search engines, statistical validation, high-confidence filters and spectral library generation	H2Db:Kb peptides used for spectral library generation.xlsx; List of filtered high-confidence H2Kb peptides.xlsx; List of filtered high-confidence H2Db peptides.xlsx; List of unfiltered H2Kb peptides (7-14 mers).xlsx; List of unfiltered H2Db peptides (7-14 mers).xlsx; Annotation table.xlsx; Order of injection for H2Kb peptides.xlsx; Order of injection for H2Db peptides.xlsx	figshare	10.6084/m9.figshare.c.4118674	doi:10.6084/m9.figshare.c.4118675
SYSMHC00018_Schusterh_160123_Rammensee_Germany_liver_Y3_H2Kb_HCD_1	DDA mass spectrometry	Orbitrap Fusion Lumos	Thermo Fisher Scientific	Higher-energy collisional dissociation	Assay 179	SYSMHC00018_160123_HS_Mouse_1stprep_Liver_Y3_10%_#2_HCDqisOT_25cm90min7s_msms26.mzXML	PRIDE	PXD008733	http://identifiers.org/pride.project:PXD008733	Database search engines, statistical validation, high-confidence filters and spectral library generation	H2Db:Kb peptides used for spectral library generation.xlsx; List of filtered high-confidence H2Kb peptides.xlsx; List of filtered high-confidence H2Db peptides.xlsx; List of unfiltered H2Kb peptides (7-14 mers).xlsx; List of unfiltered H2Db peptides (7-14 mers).xlsx; Annotation table.xlsx; Order of injection for H2Kb peptides.xlsx; Order of injection for H2Db peptides.xlsx	figshare	10.6084/m9.figshare.c.4118674	doi:10.6084/m9.figshare.c.4118675
SYSMHC00018_Schusterh_160123_Rammensee_Germany_lung_B22_H2Db_CID_1	DDA mass spectrometry	Orbitrap Fusion Lumos	Thermo Fisher Scientific	Collision-induced dissociation	Assay 180	SYSMHC00018_160123_HS_Mouse_1stprep_Lung_B22_10%_#1_CIDqisOT_25cm90min7s_msms19.mzXML	PRIDE	PXD008733	http://identifiers.org/pride.project:PXD008733	Database search engines, statistical validation, high-confidence filters and spectral library generation	H2Db:Kb peptides used for spectral library generation.xlsx; List of filtered high-confidence H2Kb peptides.xlsx; List of filtered high-confidence H2Db peptides.xlsx; List of unfiltered H2Kb peptides (7-14 mers).xlsx; List of unfiltered H2Db peptides (7-14 mers).xlsx; Annotation table.xlsx; Order of injection for H2Kb peptides.xlsx; Order of injection for H2Db peptides.xlsx	figshare	10.6084/m9.figshare.c.4118674	doi:10.6084/m9.figshare.c.4118675
SYSMHC00018_Schusterh_160123_Rammensee_Germany_lung_B22_H2Db_HCD_1	DDA mass spectrometry	Orbitrap Fusion Lumos	Thermo Fisher Scientific	Higher-energy collisional dissociation	Assay 181	SYSMHC00018_160123_HS_Mouse_1stprep_Lung_B22_10%_#2_HCDqisOT_25cm90min7s_msms20.mzXML	PRIDE	PXD008733	http://identifiers.org/pride.project:PXD008733	Database search engines, statistical validation, high-confidence filters and spectral library generation	H2Db:Kb peptides used for spectral library generation.xlsx; List of filtered high-confidence H2Kb peptides.xlsx; List of filtered high-confidence H2Db peptides.xlsx; List of unfiltered H2Kb peptides (7-14 mers).xlsx; List of unfiltered H2Db peptides (7-14 mers).xlsx; Annotation table.xlsx; Order of injection for H2Kb peptides.xlsx; Order of injection for H2Db peptides.xlsx	figshare	10.6084/m9.figshare.c.4118674	doi:10.6084/m9.figshare.c.4118675
SYSMHC00018_Schusterh_160123_Rammensee_Germany_lung_Y3_H2Kb_CID_1	DDA mass spectrometry	Orbitrap Fusion Lumos	Thermo Fisher Scientific	Collision-induced dissociation	Assay 182	SYSMHC00018_160123_HS_Mouse_1stprep_Lung_Y3_10%_#1_CIDqisOT_25cm90min7s_msms17.mzXML	PRIDE	PXD008733	http://identifiers.org/pride.project:PXD008733	Database search engines, statistical validation, high-confidence filters and spectral library generation	H2Db:Kb peptides used for spectral library generation.xlsx; List of filtered high-confidence H2Kb peptides.xlsx; List of filtered high-confidence H2Db peptides.xlsx; List of unfiltered H2Kb peptides (7-14 mers).xlsx; List of unfiltered H2Db peptides (7-14 mers).xlsx; Annotation table.xlsx; Order of injection for H2Kb peptides.xlsx; Order of injection for H2Db peptides.xlsx	figshare	10.6084/m9.figshare.c.4118674	doi:10.6084/m9.figshare.c.4118675
SYSMHC00018_Schusterh_160123_Rammensee_Germany_lung_Y3_H2Kb_HCD_1	DDA mass spectrometry	Orbitrap Fusion Lumos	Thermo Fisher Scientific	Higher-energy collisional dissociation	Assay 183	SYSMHC00018_160123_HS_Mouse_1stprep_Lung_Y3_10%_#2_HCDqisOT_25cm90min7s_msms18.mzXML	PRIDE	PXD008733	http://identifiers.org/pride.project:PXD008733	Database search engines, statistical validation, high-confidence filters and spectral library generation	H2Db:Kb peptides used for spectral library generation.xlsx; List of filtered high-confidence H2Kb peptides.xlsx; List of filtered high-confidence H2Db peptides.xlsx; List of unfiltered H2Kb peptides (7-14 mers).xlsx; List of unfiltered H2Db peptides (7-14 mers).xlsx; Annotation table.xlsx; Order of injection for H2Kb peptides.xlsx; Order of injection for H2Db peptides.xlsx	figshare	10.6084/m9.figshare.c.4118674	doi:10.6084/m9.figshare.c.4118675
SYSMHC00018_Schusterh_160123_Rammensee_Germany_smallintestine_B22_H2Db_CID_1	DDA mass spectrometry	Orbitrap Fusion Lumos	Thermo Fisher Scientific	Collision-induced dissociation	Assay 184	SYSMHC00018_160123_HS_Mouse_1stprep_sIntestine_B22_10%_#1_CIDqisOT_25cm90min7s_msms23.mzXML	PRIDE	PXD008733	http://identifiers.org/pride.project:PXD008733	Database search engines, statistical validation, high-confidence filters and spectral library generation	H2Db:Kb peptides used for spectral library generation.xlsx; List of filtered high-confidence H2Kb peptides.xlsx; List of filtered high-confidence H2Db peptides.xlsx; List of unfiltered H2Kb peptides (7-14 mers).xlsx; List of unfiltered H2Db peptides (7-14 mers).xlsx; Annotation table.xlsx; Order of injection for H2Kb peptides.xlsx; Order of injection for H2Db peptides.xlsx	figshare	10.6084/m9.figshare.c.4118674	doi:10.6084/m9.figshare.c.4118675
SYSMHC00018_Schusterh_160123_Rammensee_Germany_smallintestine_B22_H2Db_HCD_1	DDA mass spectrometry	Orbitrap Fusion Lumos	Thermo Fisher Scientific	Higher-energy collisional dissociation	Assay 185	SYSMHC00018_160123_HS_Mouse_1stprep_sIntestine_B22_10%_#2_HCDqisOT_25cm90min7s_msms24.mzXML	PRIDE	PXD008733	http://identifiers.org/pride.project:PXD008733	Database search engines, statistical validation, high-confidence filters and spectral library generation	H2Db:Kb peptides used for spectral library generation.xlsx; List of filtered high-confidence H2Kb peptides.xlsx; List of filtered high-confidence H2Db peptides.xlsx; List of unfiltered H2Kb peptides (7-14 mers).xlsx; List of unfiltered H2Db peptides (7-14 mers).xlsx; Annotation table.xlsx; Order of injection for H2Kb peptides.xlsx; Order of injection for H2Db peptides.xlsx	figshare	10.6084/m9.figshare.c.4118674	doi:10.6084/m9.figshare.c.4118675
SYSMHC00018_Schusterh_160123_Rammensee_Germany_smallintestine_Y3_H2Kb_CID_1	DDA mass spectrometry	Orbitrap Fusion Lumos	Thermo Fisher Scientific	Collision-induced dissociation	Assay 186	SYSMHC00018_160123_HS_Mouse_1stprep_sIntestine_Y3_10%_#1_CIDqisOT_25cm90min7s_msms21.mzXML	PRIDE	PXD008733	http://identifiers.org/pride.project:PXD008733	Database search engines, statistical validation, high-confidence filters and spectral library generation	H2Db:Kb peptides used for spectral library generation.xlsx; List of filtered high-confidence H2Kb peptides.xlsx; List of filtered high-confidence H2Db peptides.xlsx; List of unfiltered H2Kb peptides (7-14 mers).xlsx; List of unfiltered H2Db peptides (7-14 mers).xlsx; Annotation table.xlsx; Order of injection for H2Kb peptides.xlsx; Order of injection for H2Db peptides.xlsx	figshare	10.6084/m9.figshare.c.4118674	doi:10.6084/m9.figshare.c.4118675
SYSMHC00018_Schusterh_160123_Rammensee_Germany_smallintestine_Y3_H2Kb_HCD_1	DDA mass spectrometry	Orbitrap Fusion Lumos	Thermo Fisher Scientific	Higher-energy collisional dissociation	Assay 187	SYSMHC00018_160123_HS_Mouse_1stprep_sIntestine_Y3_10%_#2_HCDqisOT_25cm90min7s_msms22.mzXML	PRIDE	PXD008733	http://identifiers.org/pride.project:PXD008733	Database search engines, statistical validation, high-confidence filters and spectral library generation	H2Db:Kb peptides used for spectral library generation.xlsx; List of filtered high-confidence H2Kb peptides.xlsx; List of filtered high-confidence H2Db peptides.xlsx; List of unfiltered H2Kb peptides (7-14 mers).xlsx; List of unfiltered H2Db peptides (7-14 mers).xlsx; Annotation table.xlsx; Order of injection for H2Kb peptides.xlsx; Order of injection for H2Db peptides.xlsx	figshare	10.6084/m9.figshare.c.4118674	doi:10.6084/m9.figshare.c.4118675
SYSMHC00018_Schusterh_160123_Rammensee_Germany_spleen_B22_H2Db_CID_1	DDA mass spectrometry	Orbitrap Fusion Lumos	Thermo Fisher Scientific	Collision-induced dissociation	Assay 188	SYSMHC00018_160123_HS_Mouse_1stprep_Spleen_B22_10%_#1_CIDqisOT_25cm90min7s_msms3.mzXML	PRIDE	PXD008733	http://identifiers.org/pride.project:PXD008733	Database search engines, statistical validation, high-confidence filters and spectral library generation	H2Db:Kb peptides used for spectral library generation.xlsx; List of filtered high-confidence H2Kb peptides.xlsx; List of filtered high-confidence H2Db peptides.xlsx; List of unfiltered H2Kb peptides (7-14 mers).xlsx; List of unfiltered H2Db peptides (7-14 mers).xlsx; Annotation table.xlsx; Order of injection for H2Kb peptides.xlsx; Order of injection for H2Db peptides.xlsx	figshare	10.6084/m9.figshare.c.4118674	doi:10.6084/m9.figshare.c.4118675
SYSMHC00018_Schusterh_160123_Rammensee_Germany_spleen_B22_H2Db_HCD_1	DDA mass spectrometry	Orbitrap Fusion Lumos	Thermo Fisher Scientific	Higher-energy collisional dissociation	Assay 189	SYSMHC00018_160123_HS_Mouse_1stprep_Spleen_B22_10%_#2_HCDqisOT_25cm90min7s_msms4.mzXML	PRIDE	PXD008733	http://identifiers.org/pride.project:PXD008733	Database search engines, statistical validation, high-confidence filters and spectral library generation	H2Db:Kb peptides used for spectral library generation.xlsx; List of filtered high-confidence H2Kb peptides.xlsx; List of filtered high-confidence H2Db peptides.xlsx; List of unfiltered H2Kb peptides (7-14 mers).xlsx; List of unfiltered H2Db peptides (7-14 mers).xlsx; Annotation table.xlsx; Order of injection for H2Kb peptides.xlsx; Order of injection for H2Db peptides.xlsx	figshare	10.6084/m9.figshare.c.4118674	doi:10.6084/m9.figshare.c.4118675
SYSMHC00018_Schusterh_160123_Rammensee_Germany_spleen_Y3_H2Kb_CID_1	DDA mass spectrometry	Orbitrap Fusion Lumos	Thermo Fisher Scientific	Collision-induced dissociation	Assay 190	SYSMHC00018_160123_HS_Mouse_1stprep_Spleen_Y3_10%_#1_CIDqisOT_25cm90min7s_msms1.mzXML	PRIDE	PXD008733	http://identifiers.org/pride.project:PXD008733	Database search engines, statistical validation, high-confidence filters and spectral library generation	H2Db:Kb peptides used for spectral library generation.xlsx; List of filtered high-confidence H2Kb peptides.xlsx; List of filtered high-confidence H2Db peptides.xlsx; List of unfiltered H2Kb peptides (7-14 mers).xlsx; List of unfiltered H2Db peptides (7-14 mers).xlsx; Annotation table.xlsx; Order of injection for H2Kb peptides.xlsx; Order of injection for H2Db peptides.xlsx	figshare	10.6084/m9.figshare.c.4118674	doi:10.6084/m9.figshare.c.4118675
SYSMHC00018_Schusterh_160123_Rammensee_Germany_spleen_Y3_H2Kb_HCD_1	DDA mass spectrometry	Orbitrap Fusion Lumos	Thermo Fisher Scientific	Higher-energy collisional dissociation	Assay 191	SYSMHC00018_160123_HS_Mouse_1stprep_Spleen_Y3_10%_#2_HCDqisOT_25cm90min7s_msms2.mzXML	PRIDE	PXD008733	http://identifiers.org/pride.project:PXD008733	Database search engines, statistical validation, high-confidence filters and spectral library generation	H2Db:Kb peptides used for spectral library generation.xlsx; List of filtered high-confidence H2Kb peptides.xlsx; List of filtered high-confidence H2Db peptides.xlsx; List of unfiltered H2Kb peptides (7-14 mers).xlsx; List of unfiltered H2Db peptides (7-14 mers).xlsx; Annotation table.xlsx; Order of injection for H2Kb peptides.xlsx; Order of injection for H2Db peptides.xlsx	figshare	10.6084/m9.figshare.c.4118674	doi:10.6084/m9.figshare.c.4118675
SYSMHC00018_Schusterh_160127_Rammensee_Germany_bladder_B22_H2Db_CID_1	DDA mass spectrometry	Orbitrap Fusion Lumos	Thermo Fisher Scientific	Collision-induced dissociation	Assay 192	SYSMHC00018_160127_HS_Mouse_2ndprep_Bladder_B22_10%_#1_CIDqisOT_25cm90min7s_msms35.mzXML	PRIDE	PXD008733	http://identifiers.org/pride.project:PXD008733	Database search engines, statistical validation, high-confidence filters and spectral library generation	H2Db:Kb peptides used for spectral library generation.xlsx; List of filtered high-confidence H2Kb peptides.xlsx; List of filtered high-confidence H2Db peptides.xlsx; List of unfiltered H2Kb peptides (7-14 mers).xlsx; List of unfiltered H2Db peptides (7-14 mers).xlsx; Annotation table.xlsx; Order of injection for H2Kb peptides.xlsx; Order of injection for H2Db peptides.xlsx	figshare	10.6084/m9.figshare.c.4118674	doi:10.6084/m9.figshare.c.4118675
SYSMHC00018_Schusterh_160127_Rammensee_Germany_bladder_B22_H2Db_HCD_1	DDA mass spectrometry	Orbitrap Fusion Lumos	Thermo Fisher Scientific	Higher-energy collisional dissociation	Assay 193	SYSMHC00018_160127_HS_Mouse_2ndprep_Bladder_B22_10%_#2_HCDqisOT_25cm90min7s_msms36.mzXML	PRIDE	PXD008733	http://identifiers.org/pride.project:PXD008733	Database search engines, statistical validation, high-confidence filters and spectral library generation	H2Db:Kb peptides used for spectral library generation.xlsx; List of filtered high-confidence H2Kb peptides.xlsx; List of filtered high-confidence H2Db peptides.xlsx; List of unfiltered H2Kb peptides (7-14 mers).xlsx; List of unfiltered H2Db peptides (7-14 mers).xlsx; Annotation table.xlsx; Order of injection for H2Kb peptides.xlsx; Order of injection for H2Db peptides.xlsx	figshare	10.6084/m9.figshare.c.4118674	doi:10.6084/m9.figshare.c.4118675
SYSMHC00018_Schusterh_160127_Rammensee_Germany_bladder_Y3_H2Kb_CID_1	DDA mass spectrometry	Orbitrap Fusion Lumos	Thermo Fisher Scientific	Collision-induced dissociation	Assay 194	SYSMHC00018_160127_HS_Mouse_2ndprep_Bladder_Y3_10%_#1_CIDqisOT_25cm90min7s_msms33.mzXML	PRIDE	PXD008733	http://identifiers.org/pride.project:PXD008733	Database search engines, statistical validation, high-confidence filters and spectral library generation	H2Db:Kb peptides used for spectral library generation.xlsx; List of filtered high-confidence H2Kb peptides.xlsx; List of filtered high-confidence H2Db peptides.xlsx; List of unfiltered H2Kb peptides (7-14 mers).xlsx; List of unfiltered H2Db peptides (7-14 mers).xlsx; Annotation table.xlsx; Order of injection for H2Kb peptides.xlsx; Order of injection for H2Db peptides.xlsx	figshare	10.6084/m9.figshare.c.4118674	doi:10.6084/m9.figshare.c.4118675
SYSMHC00018_Schusterh_160127_Rammensee_Germany_bladder_Y3_H2Kb_HCD_1	DDA mass spectrometry	Orbitrap Fusion Lumos	Thermo Fisher Scientific	Higher-energy collisional dissociation	Assay 195	SYSMHC00018_160127_HS_Mouse_2ndprep_Bladder_Y3_10%_#2_HCDqisOT_25cm90min7s_msms34.mzXML	PRIDE	PXD008733	http://identifiers.org/pride.project:PXD008733	Database search engines, statistical validation, high-confidence filters and spectral library generation	H2Db:Kb peptides used for spectral library generation.xlsx; List of filtered high-confidence H2Kb peptides.xlsx; List of filtered high-confidence H2Db peptides.xlsx; List of unfiltered H2Kb peptides (7-14 mers).xlsx; List of unfiltered H2Db peptides (7-14 mers).xlsx; Annotation table.xlsx; Order of injection for H2Kb peptides.xlsx; Order of injection for H2Db peptides.xlsx	figshare	10.6084/m9.figshare.c.4118674	doi:10.6084/m9.figshare.c.4118675
SYSMHC00018_Schusterh_160127_Rammensee_Germany_brain_B22_H2Db_CID_1	DDA mass spectrometry	Orbitrap Fusion Lumos	Thermo Fisher Scientific	Collision-induced dissociation	Assay 196	SYSMHC00018_160127_HS_Mouse_2ndprep_Brain_B22_10%_#1_CIDqisOT_25cm90min7s_msms7.mzXML	PRIDE	PXD008733	http://identifiers.org/pride.project:PXD008733	Database search engines, statistical validation, high-confidence filters and spectral library generation	H2Db:Kb peptides used for spectral library generation.xlsx; List of filtered high-confidence H2Kb peptides.xlsx; List of filtered high-confidence H2Db peptides.xlsx; List of unfiltered H2Kb peptides (7-14 mers).xlsx; List of unfiltered H2Db peptides (7-14 mers).xlsx; Annotation table.xlsx; Order of injection for H2Kb peptides.xlsx; Order of injection for H2Db peptides.xlsx	figshare	10.6084/m9.figshare.c.4118674	doi:10.6084/m9.figshare.c.4118675
SYSMHC00018_Schusterh_160127_Rammensee_Germany_brain_B22_H2Db_HCD_1	DDA mass spectrometry	Orbitrap Fusion Lumos	Thermo Fisher Scientific	Higher-energy collisional dissociation	Assay 197	SYSMHC00018_160127_HS_Mouse_2ndprep_Brain_B22_10%_#2_HCDqisOT_25cm90min7s_msms8.mzXML	PRIDE	PXD008733	http://identifiers.org/pride.project:PXD008733	Database search engines, statistical validation, high-confidence filters and spectral library generation	H2Db:Kb peptides used for spectral library generation.xlsx; List of filtered high-confidence H2Kb peptides.xlsx; List of filtered high-confidence H2Db peptides.xlsx; List of unfiltered H2Kb peptides (7-14 mers).xlsx; List of unfiltered H2Db peptides (7-14 mers).xlsx; Annotation table.xlsx; Order of injection for H2Kb peptides.xlsx; Order of injection for H2Db peptides.xlsx	figshare	10.6084/m9.figshare.c.4118674	doi:10.6084/m9.figshare.c.4118675
SYSMHC00018_Schusterh_160127_Rammensee_Germany_brain_Y3_H2Kb_CID_1	DDA mass spectrometry	Orbitrap Fusion Lumos	Thermo Fisher Scientific	Collision-induced dissociation	Assay 198	SYSMHC00018_160127_HS_Mouse_2ndprep_Brain_Y3_10%_#1_CIDqisOT_25cm90min7s_msms5.mzXML	PRIDE	PXD008733	http://identifiers.org/pride.project:PXD008733	Database search engines, statistical validation, high-confidence filters and spectral library generation	H2Db:Kb peptides used for spectral library generation.xlsx; List of filtered high-confidence H2Kb peptides.xlsx; List of filtered high-confidence H2Db peptides.xlsx; List of unfiltered H2Kb peptides (7-14 mers).xlsx; List of unfiltered H2Db peptides (7-14 mers).xlsx; Annotation table.xlsx; Order of injection for H2Kb peptides.xlsx; Order of injection for H2Db peptides.xlsx	figshare	10.6084/m9.figshare.c.4118674	doi:10.6084/m9.figshare.c.4118675
SYSMHC00018_Schusterh_160127_Rammensee_Germany_brain_Y3_H2Kb_HCD_1	DDA mass spectrometry	Orbitrap Fusion Lumos	Thermo Fisher Scientific	Higher-energy collisional dissociation	Assay 199	SYSMHC00018_160127_HS_Mouse_2ndprep_Brain_Y3_10%_#2_HCDqisOT_25cm90min7s_msms6.mzXML	PRIDE	PXD008733	http://identifiers.org/pride.project:PXD008733	Database search engines, statistical validation, high-confidence filters and spectral library generation	H2Db:Kb peptides used for spectral library generation.xlsx; List of filtered high-confidence H2Kb peptides.xlsx; List of filtered high-confidence H2Db peptides.xlsx; List of unfiltered H2Kb peptides (7-14 mers).xlsx; List of unfiltered H2Db peptides (7-14 mers).xlsx; Annotation table.xlsx; Order of injection for H2Kb peptides.xlsx; Order of injection for H2Db peptides.xlsx	figshare	10.6084/m9.figshare.c.4118674	doi:10.6084/m9.figshare.c.4118675
SYSMHC00018_Schusterh_160127_Rammensee_Germany_heart_B22_H2Db_CID_1	DDA mass spectrometry	Orbitrap Fusion Lumos	Thermo Fisher Scientific	Collision-induced dissociation	Assay 200	SYSMHC00018_160127_HS_Mouse_2ndprep_Heart_B22_10%_#1_CIDqisOT_25cm90min7s_msms31.mzXML	PRIDE	PXD008733	http://identifiers.org/pride.project:PXD008733	Database search engines, statistical validation, high-confidence filters and spectral library generation	H2Db:Kb peptides used for spectral library generation.xlsx; List of filtered high-confidence H2Kb peptides.xlsx; List of filtered high-confidence H2Db peptides.xlsx; List of unfiltered H2Kb peptides (7-14 mers).xlsx; List of unfiltered H2Db peptides (7-14 mers).xlsx; Annotation table.xlsx; Order of injection for H2Kb peptides.xlsx; Order of injection for H2Db peptides.xlsx	figshare	10.6084/m9.figshare.c.4118674	doi:10.6084/m9.figshare.c.4118675
SYSMHC00018_Schusterh_160127_Rammensee_Germany_heart_B22_H2Db_HCD_1	DDA mass spectrometry	Orbitrap Fusion Lumos	Thermo Fisher Scientific	Higher-energy collisional dissociation	Assay 201	SYSMHC00018_160127_HS_Mouse_2ndprep_Heart_B22_10%_#2_HCDqisOT_25cm90min7s_msms32.mzXML	PRIDE	PXD008733	http://identifiers.org/pride.project:PXD008733	Database search engines, statistical validation, high-confidence filters and spectral library generation	H2Db:Kb peptides used for spectral library generation.xlsx; List of filtered high-confidence H2Kb peptides.xlsx; List of filtered high-confidence H2Db peptides.xlsx; List of unfiltered H2Kb peptides (7-14 mers).xlsx; List of unfiltered H2Db peptides (7-14 mers).xlsx; Annotation table.xlsx; Order of injection for H2Kb peptides.xlsx; Order of injection for H2Db peptides.xlsx	figshare	10.6084/m9.figshare.c.4118674	doi:10.6084/m9.figshare.c.4118675
SYSMHC00018_Schusterh_160127_Rammensee_Germany_heart_Y3_H2Kb_CID_1	DDA mass spectrometry	Orbitrap Fusion Lumos	Thermo Fisher Scientific	Collision-induced dissociation	Assay 202	SYSMHC00018_160127_HS_Mouse_2ndprep_Heart_Y3_10%_#1_CIDqisOT_25cm90min7s_msms29.mzXML	PRIDE	PXD008733	http://identifiers.org/pride.project:PXD008733	Database search engines, statistical validation, high-confidence filters and spectral library generation	H2Db:Kb peptides used for spectral library generation.xlsx; List of filtered high-confidence H2Kb peptides.xlsx; List of filtered high-confidence H2Db peptides.xlsx; List of unfiltered H2Kb peptides (7-14 mers).xlsx; List of unfiltered H2Db peptides (7-14 mers).xlsx; Annotation table.xlsx; Order of injection for H2Kb peptides.xlsx; Order of injection for H2Db peptides.xlsx	figshare	10.6084/m9.figshare.c.4118674	doi:10.6084/m9.figshare.c.4118675
SYSMHC00018_Schusterh_160127_Rammensee_Germany_heart_Y3_H2Kb_HCD_1	DDA mass spectrometry	Orbitrap Fusion Lumos	Thermo Fisher Scientific	Higher-energy collisional dissociation	Assay 203	SYSMHC00018_160127_HS_Mouse_2ndprep_Heart_Y3_10%_#2_HCDqisOT_25cm90min7s_msms30.mzXML	PRIDE	PXD008733	http://identifiers.org/pride.project:PXD008733	Database search engines, statistical validation, high-confidence filters and spectral library generation	H2Db:Kb peptides used for spectral library generation.xlsx; List of filtered high-confidence H2Kb peptides.xlsx; List of filtered high-confidence H2Db peptides.xlsx; List of unfiltered H2Kb peptides (7-14 mers).xlsx; List of unfiltered H2Db peptides (7-14 mers).xlsx; Annotation table.xlsx; Order of injection for H2Kb peptides.xlsx; Order of injection for H2Db peptides.xlsx	figshare	10.6084/m9.figshare.c.4118674	doi:10.6084/m9.figshare.c.4118675
SYSMHC00018_Schusterh_160127_Rammensee_Germany_ovary_B22_H2Db_CID_1	DDA mass spectrometry	Orbitrap Fusion Lumos	Thermo Fisher Scientific	Collision-induced dissociation	Assay 204	SYSMHC00018_160127_HS_Mouse_2ndprep_Ovary_B22_10%_#1_CIDqisOT_25cm90min7s_msms27.mzXML	PRIDE	PXD008733	http://identifiers.org/pride.project:PXD008733	Database search engines, statistical validation, high-confidence filters and spectral library generation	H2Db:Kb peptides used for spectral library generation.xlsx; List of filtered high-confidence H2Kb peptides.xlsx; List of filtered high-confidence H2Db peptides.xlsx; List of unfiltered H2Kb peptides (7-14 mers).xlsx; List of unfiltered H2Db peptides (7-14 mers).xlsx; Annotation table.xlsx; Order of injection for H2Kb peptides.xlsx; Order of injection for H2Db peptides.xlsx	figshare	10.6084/m9.figshare.c.4118674	doi:10.6084/m9.figshare.c.4118675
SYSMHC00018_Schusterh_160127_Rammensee_Germany_ovary_B22_H2Db_HCD_1	DDA mass spectrometry	Orbitrap Fusion Lumos	Thermo Fisher Scientific	Higher-energy collisional dissociation	Assay 205	SYSMHC00018_160127_HS_Mouse_2ndprep_Ovary_B22_10%_#2_HCDqisOT_25cm90min7s_msms28.mzXML	PRIDE	PXD008733	http://identifiers.org/pride.project:PXD008733	Database search engines, statistical validation, high-confidence filters and spectral library generation	H2Db:Kb peptides used for spectral library generation.xlsx; List of filtered high-confidence H2Kb peptides.xlsx; List of filtered high-confidence H2Db peptides.xlsx; List of unfiltered H2Kb peptides (7-14 mers).xlsx; List of unfiltered H2Db peptides (7-14 mers).xlsx; Annotation table.xlsx; Order of injection for H2Kb peptides.xlsx; Order of injection for H2Db peptides.xlsx	figshare	10.6084/m9.figshare.c.4118674	doi:10.6084/m9.figshare.c.4118675
SYSMHC00018_Schusterh_160127_Rammensee_Germany_ovary_Y3_H2Kb_CID_1	DDA mass spectrometry	Orbitrap Fusion Lumos	Thermo Fisher Scientific	Collision-induced dissociation	Assay 206	SYSMHC00018_160127_HS_Mouse_2ndprep_Ovary_Y3_10%_#1_CIDqisOT_25cm90min7s_msms25.mzXML	PRIDE	PXD008733	http://identifiers.org/pride.project:PXD008733	Database search engines, statistical validation, high-confidence filters and spectral library generation	H2Db:Kb peptides used for spectral library generation.xlsx; List of filtered high-confidence H2Kb peptides.xlsx; List of filtered high-confidence H2Db peptides.xlsx; List of unfiltered H2Kb peptides (7-14 mers).xlsx; List of unfiltered H2Db peptides (7-14 mers).xlsx; Annotation table.xlsx; Order of injection for H2Kb peptides.xlsx; Order of injection for H2Db peptides.xlsx	figshare	10.6084/m9.figshare.c.4118674	doi:10.6084/m9.figshare.c.4118675
SYSMHC00018_Schusterh_160127_Rammensee_Germany_ovary_Y3_H2Kb_HCD_1	DDA mass spectrometry	Orbitrap Fusion Lumos	Thermo Fisher Scientific	Higher-energy collisional dissociation	Assay 207	SYSMHC00018_160127_HS_Mouse_2ndprep_Ovary_Y3_10%_#2_HCDqisOT_25cm90min7s_msms26.mzXML	PRIDE	PXD008733	http://identifiers.org/pride.project:PXD008733	Database search engines, statistical validation, high-confidence filters and spectral library generation	H2Db:Kb peptides used for spectral library generation.xlsx; List of filtered high-confidence H2Kb peptides.xlsx; List of filtered high-confidence H2Db peptides.xlsx; List of unfiltered H2Kb peptides (7-14 mers).xlsx; List of unfiltered H2Db peptides (7-14 mers).xlsx; Annotation table.xlsx; Order of injection for H2Kb peptides.xlsx; Order of injection for H2Db peptides.xlsx	figshare	10.6084/m9.figshare.c.4118674	doi:10.6084/m9.figshare.c.4118675
SYSMHC00018_Schusterh_160127_Rammensee_Germany_smallintestine_B22_H2Db_CID_1	DDA mass spectrometry	Orbitrap Fusion Lumos	Thermo Fisher Scientific	Collision-induced dissociation	Assay 208	SYSMHC00018_160127_HS_Mouse_2ndprep_sIntestine_B22_10%_#1_CIDqisOT_25cm90min7s_msms23.mzXML	PRIDE	PXD008733	http://identifiers.org/pride.project:PXD008733	Database search engines, statistical validation, high-confidence filters and spectral library generation	H2Db:Kb peptides used for spectral library generation.xlsx; List of filtered high-confidence H2Kb peptides.xlsx; List of filtered high-confidence H2Db peptides.xlsx; List of unfiltered H2Kb peptides (7-14 mers).xlsx; List of unfiltered H2Db peptides (7-14 mers).xlsx; Annotation table.xlsx; Order of injection for H2Kb peptides.xlsx; Order of injection for H2Db peptides.xlsx	figshare	10.6084/m9.figshare.c.4118674	doi:10.6084/m9.figshare.c.4118675
SYSMHC00018_Schusterh_160127_Rammensee_Germany_smallintestine_B22_H2Db_HCD_1	DDA mass spectrometry	Orbitrap Fusion Lumos	Thermo Fisher Scientific	Higher-energy collisional dissociation	Assay 209	SYSMHC00018_160127_HS_Mouse_2ndprep_sIntestine_B22_10%_#2_HCDqisOT_25cm90min7s_msms24.mzXML	PRIDE	PXD008733	http://identifiers.org/pride.project:PXD008733	Database search engines, statistical validation, high-confidence filters and spectral library generation	H2Db:Kb peptides used for spectral library generation.xlsx; List of filtered high-confidence H2Kb peptides.xlsx; List of filtered high-confidence H2Db peptides.xlsx; List of unfiltered H2Kb peptides (7-14 mers).xlsx; List of unfiltered H2Db peptides (7-14 mers).xlsx; Annotation table.xlsx; Order of injection for H2Kb peptides.xlsx; Order of injection for H2Db peptides.xlsx	figshare	10.6084/m9.figshare.c.4118674	doi:10.6084/m9.figshare.c.4118675
SYSMHC00018_Schusterh_160127_Rammensee_Germany_smallintestine_Y3_H2Kb_CID_1	DDA mass spectrometry	Orbitrap Fusion Lumos	Thermo Fisher Scientific	Collision-induced dissociation	Assay 210	SYSMHC00018_160127_HS_Mouse_2ndprep_sIntestine_Y3_10%_#1_CIDqisOT_25cm90min7s_msms21.mzXML	PRIDE	PXD008733	http://identifiers.org/pride.project:PXD008733	Database search engines, statistical validation, high-confidence filters and spectral library generation	H2Db:Kb peptides used for spectral library generation.xlsx; List of filtered high-confidence H2Kb peptides.xlsx; List of filtered high-confidence H2Db peptides.xlsx; List of unfiltered H2Kb peptides (7-14 mers).xlsx; List of unfiltered H2Db peptides (7-14 mers).xlsx; Annotation table.xlsx; Order of injection for H2Kb peptides.xlsx; Order of injection for H2Db peptides.xlsx	figshare	10.6084/m9.figshare.c.4118674	doi:10.6084/m9.figshare.c.4118675
SYSMHC00018_Schusterh_160127_Rammensee_Germany_smallintestine_Y3_H2Kb_HCD_1	DDA mass spectrometry	Orbitrap Fusion Lumos	Thermo Fisher Scientific	Higher-energy collisional dissociation	Assay 211	SYSMHC00018_160127_HS_Mouse_2ndprep_sIntestine_Y3_10%_#2_HCDqisOT_25cm90min7s_msms22.mzXML	PRIDE	PXD008733	http://identifiers.org/pride.project:PXD008733	Database search engines, statistical validation, high-confidence filters and spectral library generation	H2Db:Kb peptides used for spectral library generation.xlsx; List of filtered high-confidence H2Kb peptides.xlsx; List of filtered high-confidence H2Db peptides.xlsx; List of unfiltered H2Kb peptides (7-14 mers).xlsx; List of unfiltered H2Db peptides (7-14 mers).xlsx; Annotation table.xlsx; Order of injection for H2Kb peptides.xlsx; Order of injection for H2Db peptides.xlsx	figshare	10.6084/m9.figshare.c.4118674	doi:10.6084/m9.figshare.c.4118675
SYSMHC00018_Schusterh_160127_Rammensee_Germany_spleen_B22_H2Db_CID_1	DDA mass spectrometry	Orbitrap Fusion Lumos	Thermo Fisher Scientific	Collision-induced dissociation	Assay 212	SYSMHC00018_160127_HS_Mouse_2ndprep_Spleen_B22_10%_#1_CIDqisOT_25cm90min7s_msms3.mzXML	PRIDE	PXD008733	http://identifiers.org/pride.project:PXD008733	Database search engines, statistical validation, high-confidence filters and spectral library generation	H2Db:Kb peptides used for spectral library generation.xlsx; List of filtered high-confidence H2Kb peptides.xlsx; List of filtered high-confidence H2Db peptides.xlsx; List of unfiltered H2Kb peptides (7-14 mers).xlsx; List of unfiltered H2Db peptides (7-14 mers).xlsx; Annotation table.xlsx; Order of injection for H2Kb peptides.xlsx; Order of injection for H2Db peptides.xlsx	figshare	10.6084/m9.figshare.c.4118674	doi:10.6084/m9.figshare.c.4118675
SYSMHC00018_Schusterh_160127_Rammensee_Germany_spleen_B22_H2Db_HCD_1	DDA mass spectrometry	Orbitrap Fusion Lumos	Thermo Fisher Scientific	Higher-energy collisional dissociation	Assay 213	SYSMHC00018_160127_HS_Mouse_2ndprep_Spleen_B22_10%_#2_HCDqisOT_25cm90min7s_msms4.mzXML	PRIDE	PXD008733	http://identifiers.org/pride.project:PXD008733	Database search engines, statistical validation, high-confidence filters and spectral library generation	H2Db:Kb peptides used for spectral library generation.xlsx; List of filtered high-confidence H2Kb peptides.xlsx; List of filtered high-confidence H2Db peptides.xlsx; List of unfiltered H2Kb peptides (7-14 mers).xlsx; List of unfiltered H2Db peptides (7-14 mers).xlsx; Annotation table.xlsx; Order of injection for H2Kb peptides.xlsx; Order of injection for H2Db peptides.xlsx	figshare	10.6084/m9.figshare.c.4118674	doi:10.6084/m9.figshare.c.4118675
SYSMHC00018_Schusterh_160127_Rammensee_Germany_spleen_Y3_H2Kb_CID_1	DDA mass spectrometry	Orbitrap Fusion Lumos	Thermo Fisher Scientific	Collision-induced dissociation	Assay 214	SYSMHC00018_160127_HS_Mouse_2ndprep_Spleen_Y3_10%_#1_CIDqisOT_25cm90min7s_msms1.mzXML	PRIDE	PXD008733	http://identifiers.org/pride.project:PXD008733	Database search engines, statistical validation, high-confidence filters and spectral library generation	H2Db:Kb peptides used for spectral library generation.xlsx; List of filtered high-confidence H2Kb peptides.xlsx; List of filtered high-confidence H2Db peptides.xlsx; List of unfiltered H2Kb peptides (7-14 mers).xlsx; List of unfiltered H2Db peptides (7-14 mers).xlsx; Annotation table.xlsx; Order of injection for H2Kb peptides.xlsx; Order of injection for H2Db peptides.xlsx	figshare	10.6084/m9.figshare.c.4118674	doi:10.6084/m9.figshare.c.4118675
SYSMHC00018_Schusterh_160127_Rammensee_Germany_spleen_Y3_H2Kb_HCD_1	DDA mass spectrometry	Orbitrap Fusion Lumos	Thermo Fisher Scientific	Higher-energy collisional dissociation	Assay 215	SYSMHC00018_160127_HS_Mouse_2ndprep_Spleen_Y3_10%_#2_HCDqisOT_25cm90min7s_msms2.mzXML	PRIDE	PXD008733	http://identifiers.org/pride.project:PXD008733	Database search engines, statistical validation, high-confidence filters and spectral library generation	H2Db:Kb peptides used for spectral library generation.xlsx; List of filtered high-confidence H2Kb peptides.xlsx; List of filtered high-confidence H2Db peptides.xlsx; List of unfiltered H2Kb peptides (7-14 mers).xlsx; List of unfiltered H2Db peptides (7-14 mers).xlsx; Annotation table.xlsx; Order of injection for H2Kb peptides.xlsx; Order of injection for H2Db peptides.xlsx	figshare	10.6084/m9.figshare.c.4118674	doi:10.6084/m9.figshare.c.4118675
SYSMHC00018_Schusterh_160127_Rammensee_Germany_stomach_B22_H2Db_CID_1	DDA mass spectrometry	Orbitrap Fusion Lumos	Thermo Fisher Scientific	Collision-induced dissociation	Assay 216	SYSMHC00018_160127_HS_Mouse_2ndprep_Stomach_B22_10%_#1_CIDqisOT_25cm90min7s_msms15.mzXML	PRIDE	PXD008733	http://identifiers.org/pride.project:PXD008733	Database search engines, statistical validation, high-confidence filters and spectral library generation	H2Db:Kb peptides used for spectral library generation.xlsx; List of filtered high-confidence H2Kb peptides.xlsx; List of filtered high-confidence H2Db peptides.xlsx; List of unfiltered H2Kb peptides (7-14 mers).xlsx; List of unfiltered H2Db peptides (7-14 mers).xlsx; Annotation table.xlsx; Order of injection for H2Kb peptides.xlsx; Order of injection for H2Db peptides.xlsx	figshare	10.6084/m9.figshare.c.4118674	doi:10.6084/m9.figshare.c.4118675
SYSMHC00018_Schusterh_160127_Rammensee_Germany_stomach_B22_H2Db_HCD_1	DDA mass spectrometry	Orbitrap Fusion Lumos	Thermo Fisher Scientific	Higher-energy collisional dissociation	Assay 217	SYSMHC00018_160127_HS_Mouse_2ndprep_Stomach_B22_10%_#2_HCDqisOT_25cm90min7s_msms16.mzXML	PRIDE	PXD008733	http://identifiers.org/pride.project:PXD008733	Database search engines, statistical validation, high-confidence filters and spectral library generation	H2Db:Kb peptides used for spectral library generation.xlsx; List of filtered high-confidence H2Kb peptides.xlsx; List of filtered high-confidence H2Db peptides.xlsx; List of unfiltered H2Kb peptides (7-14 mers).xlsx; List of unfiltered H2Db peptides (7-14 mers).xlsx; Annotation table.xlsx; Order of injection for H2Kb peptides.xlsx; Order of injection for H2Db peptides.xlsx	figshare	10.6084/m9.figshare.c.4118674	doi:10.6084/m9.figshare.c.4118675
SYSMHC00018_Schusterh_160127_Rammensee_Germany_stomach_Y3_H2Kb_CID_1	DDA mass spectrometry	Orbitrap Fusion Lumos	Thermo Fisher Scientific	Collision-induced dissociation	Assay 218	SYSMHC00018_160127_HS_Mouse_2ndprep_Stomach_Y3_10%_#1_CIDqisOT_25cm90min7s_msms13.mzXML	PRIDE	PXD008733	http://identifiers.org/pride.project:PXD008733	Database search engines, statistical validation, high-confidence filters and spectral library generation	H2Db:Kb peptides used for spectral library generation.xlsx; List of filtered high-confidence H2Kb peptides.xlsx; List of filtered high-confidence H2Db peptides.xlsx; List of unfiltered H2Kb peptides (7-14 mers).xlsx; List of unfiltered H2Db peptides (7-14 mers).xlsx; Annotation table.xlsx; Order of injection for H2Kb peptides.xlsx; Order of injection for H2Db peptides.xlsx	figshare	10.6084/m9.figshare.c.4118674	doi:10.6084/m9.figshare.c.4118675
SYSMHC00018_Schusterh_160127_Rammensee_Germany_stomach_Y3_H2Kb_HCD_1	DDA mass spectrometry	Orbitrap Fusion Lumos	Thermo Fisher Scientific	Higher-energy collisional dissociation	Assay 219	SYSMHC00018_160127_HS_Mouse_2ndprep_Stomach_Y3_10%_#2_HCDqisOT_25cm90min7s_msms14.mzXML	PRIDE	PXD008733	http://identifiers.org/pride.project:PXD008733	Database search engines, statistical validation, high-confidence filters and spectral library generation	H2Db:Kb peptides used for spectral library generation.xlsx; List of filtered high-confidence H2Kb peptides.xlsx; List of filtered high-confidence H2Db peptides.xlsx; List of unfiltered H2Kb peptides (7-14 mers).xlsx; List of unfiltered H2Db peptides (7-14 mers).xlsx; Annotation table.xlsx; Order of injection for H2Kb peptides.xlsx; Order of injection for H2Db peptides.xlsx	figshare	10.6084/m9.figshare.c.4118674	doi:10.6084/m9.figshare.c.4118675
SYSMHC00018_Schusterh_160127_Rammensee_Germany_testis_B22_H2Db_CID_1	DDA mass spectrometry	Orbitrap Fusion Lumos	Thermo Fisher Scientific	Collision-induced dissociation	Assay 220	SYSMHC00018_160127_HS_Mouse_2ndprep_Testis_B22_10%_#1_CIDqisOT_25cm90min7s_msms19.mzXML	PRIDE	PXD008733	http://identifiers.org/pride.project:PXD008733	Database search engines, statistical validation, high-confidence filters and spectral library generation	H2Db:Kb peptides used for spectral library generation.xlsx; List of filtered high-confidence H2Kb peptides.xlsx; List of filtered high-confidence H2Db peptides.xlsx; List of unfiltered H2Kb peptides (7-14 mers).xlsx; List of unfiltered H2Db peptides (7-14 mers).xlsx; Annotation table.xlsx; Order of injection for H2Kb peptides.xlsx; Order of injection for H2Db peptides.xlsx	figshare	10.6084/m9.figshare.c.4118674	doi:10.6084/m9.figshare.c.4118675
SYSMHC00018_Schusterh_160127_Rammensee_Germany_testis_B22_H2Db_HCD_1	DDA mass spectrometry	Orbitrap Fusion Lumos	Thermo Fisher Scientific	Higher-energy collisional dissociation	Assay 221	SYSMHC00018_160127_HS_Mouse_2ndprep_Testis_B22_10%_#2_HCDqisOT_25cm90min7s_msms20.mzXML	PRIDE	PXD008733	http://identifiers.org/pride.project:PXD008733	Database search engines, statistical validation, high-confidence filters and spectral library generation	H2Db:Kb peptides used for spectral library generation.xlsx; List of filtered high-confidence H2Kb peptides.xlsx; List of filtered high-confidence H2Db peptides.xlsx; List of unfiltered H2Kb peptides (7-14 mers).xlsx; List of unfiltered H2Db peptides (7-14 mers).xlsx; Annotation table.xlsx; Order of injection for H2Kb peptides.xlsx; Order of injection for H2Db peptides.xlsx	figshare	10.6084/m9.figshare.c.4118674	doi:10.6084/m9.figshare.c.4118675
SYSMHC00018_Schusterh_160127_Rammensee_Germany_testis_Y3_H2Kb_CID_1	DDA mass spectrometry	Orbitrap Fusion Lumos	Thermo Fisher Scientific	Collision-induced dissociation	Assay 222	SYSMHC00018_160127_HS_Mouse_2ndprep_Testis_Y3_10%_#1_CIDqisOT_25cm90min7s_msms17.mzXML	PRIDE	PXD008733	http://identifiers.org/pride.project:PXD008733	Database search engines, statistical validation, high-confidence filters and spectral library generation	H2Db:Kb peptides used for spectral library generation.xlsx; List of filtered high-confidence H2Kb peptides.xlsx; List of filtered high-confidence H2Db peptides.xlsx; List of unfiltered H2Kb peptides (7-14 mers).xlsx; List of unfiltered H2Db peptides (7-14 mers).xlsx; Annotation table.xlsx; Order of injection for H2Kb peptides.xlsx; Order of injection for H2Db peptides.xlsx	figshare	10.6084/m9.figshare.c.4118674	doi:10.6084/m9.figshare.c.4118675
SYSMHC00018_Schusterh_160127_Rammensee_Germany_testis_Y3_H2Kb_HCD_1	DDA mass spectrometry	Orbitrap Fusion Lumos	Thermo Fisher Scientific	Higher-energy collisional dissociation	Assay 223	SYSMHC00018_160127_HS_Mouse_2ndprep_Testis_Y3_10%_#2_HCDqisOT_25cm90min7s_msms18.mzXML	PRIDE	PXD008733	http://identifiers.org/pride.project:PXD008733	Database search engines, statistical validation, high-confidence filters and spectral library generation	H2Db:Kb peptides used for spectral library generation.xlsx; List of filtered high-confidence H2Kb peptides.xlsx; List of filtered high-confidence H2Db peptides.xlsx; List of unfiltered H2Kb peptides (7-14 mers).xlsx; List of unfiltered H2Db peptides (7-14 mers).xlsx; Annotation table.xlsx; Order of injection for H2Kb peptides.xlsx; Order of injection for H2Db peptides.xlsx	figshare	10.6084/m9.figshare.c.4118674	doi:10.6084/m9.figshare.c.4118675
SYSMHC00018_Schusterh_160127_Rammensee_Germany_thymus_B22_H2Db_CID_1	DDA mass spectrometry	Orbitrap Fusion Lumos	Thermo Fisher Scientific	Collision-induced dissociation	Assay 224	SYSMHC00018_160127_HS_Mouse_2ndprep_Thymus_B22_10%_#1_CIDqisOT_25cm90min7s_msms11.mzXML	PRIDE	PXD008733	http://identifiers.org/pride.project:PXD008733	Database search engines, statistical validation, high-confidence filters and spectral library generation	H2Db:Kb peptides used for spectral library generation.xlsx; List of filtered high-confidence H2Kb peptides.xlsx; List of filtered high-confidence H2Db peptides.xlsx; List of unfiltered H2Kb peptides (7-14 mers).xlsx; List of unfiltered H2Db peptides (7-14 mers).xlsx; Annotation table.xlsx; Order of injection for H2Kb peptides.xlsx; Order of injection for H2Db peptides.xlsx	figshare	10.6084/m9.figshare.c.4118674	doi:10.6084/m9.figshare.c.4118675
SYSMHC00018_Schusterh_160127_Rammensee_Germany_thymus_B22_H2Db_HCD_1	DDA mass spectrometry	Orbitrap Fusion Lumos	Thermo Fisher Scientific	Higher-energy collisional dissociation	Assay 225	SYSMHC00018_160127_HS_Mouse_2ndprep_Thymus_B22_10%_#2_HCDqisOT_25cm90min7s_msms12.mzXML	PRIDE	PXD008733	http://identifiers.org/pride.project:PXD008733	Database search engines, statistical validation, high-confidence filters and spectral library generation	H2Db:Kb peptides used for spectral library generation.xlsx; List of filtered high-confidence H2Kb peptides.xlsx; List of filtered high-confidence H2Db peptides.xlsx; List of unfiltered H2Kb peptides (7-14 mers).xlsx; List of unfiltered H2Db peptides (7-14 mers).xlsx; Annotation table.xlsx; Order of injection for H2Kb peptides.xlsx; Order of injection for H2Db peptides.xlsx	figshare	10.6084/m9.figshare.c.4118674	doi:10.6084/m9.figshare.c.4118675
SYSMHC00018_Schusterh_160127_Rammensee_Germany_thymus_Y3_H2Kb_CID_1	DDA mass spectrometry	Orbitrap Fusion Lumos	Thermo Fisher Scientific	Collision-induced dissociation	Assay 226	SYSMHC00018_160127_HS_Mouse_2ndprep_Thymus_Y3_10%_#1_CIDqisOT_25cm90min7s_msms9.mzXML	PRIDE	PXD008733	http://identifiers.org/pride.project:PXD008733	Database search engines, statistical validation, high-confidence filters and spectral library generation	H2Db:Kb peptides used for spectral library generation.xlsx; List of filtered high-confidence H2Kb peptides.xlsx; List of filtered high-confidence H2Db peptides.xlsx; List of unfiltered H2Kb peptides (7-14 mers).xlsx; List of unfiltered H2Db peptides (7-14 mers).xlsx; Annotation table.xlsx; Order of injection for H2Kb peptides.xlsx; Order of injection for H2Db peptides.xlsx	figshare	10.6084/m9.figshare.c.4118674	doi:10.6084/m9.figshare.c.4118675
SYSMHC00018_Schusterh_160127_Rammensee_Germany_thymus_Y3_H2Kb_HCD_1	DDA mass spectrometry	Orbitrap Fusion Lumos	Thermo Fisher Scientific	Higher-energy collisional dissociation	Assay 227	SYSMHC00018_160127_HS_Mouse_2ndprep_Thymus_Y3_10%_#2_HCDqisOT_25cm90min7s_msms10.mzXML	PRIDE	PXD008733	http://identifiers.org/pride.project:PXD008733	Database search engines, statistical validation, high-confidence filters and spectral library generation	H2Db:Kb peptides used for spectral library generation.xlsx; List of filtered high-confidence H2Kb peptides.xlsx; List of filtered high-confidence H2Db peptides.xlsx; List of unfiltered H2Kb peptides (7-14 mers).xlsx; List of unfiltered H2Db peptides (7-14 mers).xlsx; Annotation table.xlsx; Order of injection for H2Kb peptides.xlsx; Order of injection for H2Db peptides.xlsx	figshare	10.6084/m9.figshare.c.4118674	doi:10.6084/m9.figshare.c.4118675
SYSMHC00018_Schusterh_160127_Rammensee_Germany_uterus_B22_H2Db_CID_1	DDA mass spectrometry	Orbitrap Fusion Lumos	Thermo Fisher Scientific	Collision-induced dissociation	Assay 228	SYSMHC00018_160127_HS_Mouse_2ndprep_Uterus_B22_10%_#1_CIDqisOT_25cm90min7s_msms39.mzXML	PRIDE	PXD008733	http://identifiers.org/pride.project:PXD008733	Database search engines, statistical validation, high-confidence filters and spectral library generation	H2Db:Kb peptides used for spectral library generation.xlsx; List of filtered high-confidence H2Kb peptides.xlsx; List of filtered high-confidence H2Db peptides.xlsx; List of unfiltered H2Kb peptides (7-14 mers).xlsx; List of unfiltered H2Db peptides (7-14 mers).xlsx; Annotation table.xlsx; Order of injection for H2Kb peptides.xlsx; Order of injection for H2Db peptides.xlsx	figshare	10.6084/m9.figshare.c.4118674	doi:10.6084/m9.figshare.c.4118675
SYSMHC00018_Schusterh_160127_Rammensee_Germany_uterus_B22_H2Db_HCD_1	DDA mass spectrometry	Orbitrap Fusion Lumos	Thermo Fisher Scientific	Higher-energy collisional dissociation	Assay 229	SYSMHC00018_160127_HS_Mouse_2ndprep_Uterus_B22_10%_#2_HCDqisOT_25cm90min7s_msms40.mzXML	PRIDE	PXD008733	http://identifiers.org/pride.project:PXD008733	Database search engines, statistical validation, high-confidence filters and spectral library generation	H2Db:Kb peptides used for spectral library generation.xlsx; List of filtered high-confidence H2Kb peptides.xlsx; List of filtered high-confidence H2Db peptides.xlsx; List of unfiltered H2Kb peptides (7-14 mers).xlsx; List of unfiltered H2Db peptides (7-14 mers).xlsx; Annotation table.xlsx; Order of injection for H2Kb peptides.xlsx; Order of injection for H2Db peptides.xlsx	figshare	10.6084/m9.figshare.c.4118674	doi:10.6084/m9.figshare.c.4118675
SYSMHC00018_Schusterh_160127_Rammensee_Germany_uterus_Y3_H2Kb_CID_1	DDA mass spectrometry	Orbitrap Fusion Lumos	Thermo Fisher Scientific	Collision-induced dissociation	Assay 230	SYSMHC00018_160127_HS_Mouse_2ndprep_Uterus_Y3_10%_#1_CIDqisOT_25cm90min7s_msms37.mzXML	PRIDE	PXD008733	http://identifiers.org/pride.project:PXD008733	Database search engines, statistical validation, high-confidence filters and spectral library generation	H2Db:Kb peptides used for spectral library generation.xlsx; List of filtered high-confidence H2Kb peptides.xlsx; List of filtered high-confidence H2Db peptides.xlsx; List of unfiltered H2Kb peptides (7-14 mers).xlsx; List of unfiltered H2Db peptides (7-14 mers).xlsx; Annotation table.xlsx; Order of injection for H2Kb peptides.xlsx; Order of injection for H2Db peptides.xlsx	figshare	10.6084/m9.figshare.c.4118674	doi:10.6084/m9.figshare.c.4118675
SYSMHC00018_Schusterh_160127_Rammensee_Germany_uterus_Y3_H2Kb_HCD_1	DDA mass spectrometry	Orbitrap Fusion Lumos	Thermo Fisher Scientific	Higher-energy collisional dissociation	Assay 231	SYSMHC00018_160127_HS_Mouse_2ndprep_Uterus_Y3_10%_#2_HCDqisOT_25cm90min7s_msms38.mzXML	PRIDE	PXD008733	http://identifiers.org/pride.project:PXD008733	Database search engines, statistical validation, high-confidence filters and spectral library generation	H2Db:Kb peptides used for spectral library generation.xlsx; List of filtered high-confidence H2Kb peptides.xlsx; List of filtered high-confidence H2Db peptides.xlsx; List of unfiltered H2Kb peptides (7-14 mers).xlsx; List of unfiltered H2Db peptides (7-14 mers).xlsx; Annotation table.xlsx; Order of injection for H2Kb peptides.xlsx; Order of injection for H2Db peptides.xlsx	figshare	10.6084/m9.figshare.c.4118674	doi:10.6084/m9.figshare.c.4118675
SYSMHC00018_Schusterh_160204_Rammensee_Germany_B16F10_B22_H2Db_CID_1	DDA mass spectrometry	Orbitrap Fusion Lumos	Thermo Fisher Scientific	Collision-induced dissociation	Assay 232	SYSMHC00018_160204_HS_Mouse_B16F10_B22_10%_#1_HCDqisOT_25cm90min7s_msms11.mzXML	PRIDE	PXD008733	http://identifiers.org/pride.project:PXD008733	Database search engines, statistical validation, high-confidence filters and spectral library generation	H2Db:Kb peptides used for spectral library generation.xlsx; List of filtered high-confidence H2Kb peptides.xlsx; List of filtered high-confidence H2Db peptides.xlsx; List of unfiltered H2Kb peptides (7-14 mers).xlsx; List of unfiltered H2Db peptides (7-14 mers).xlsx; Annotation table.xlsx; Order of injection for H2Kb peptides.xlsx; Order of injection for H2Db peptides.xlsx	figshare	10.6084/m9.figshare.c.4118674	doi:10.6084/m9.figshare.c.4118675
SYSMHC00018_Schusterh_160204_Rammensee_Germany_B16F10_B22_H2Db_HCD_1	DDA mass spectrometry	Orbitrap Fusion Lumos	Thermo Fisher Scientific	Higher-energy collisional dissociation	Assay 233	SYSMHC00018_160204_HS_Mouse_B16F10_B22_10%_#2_HCDqisOT_25cm90min7s_msms12.mzXML	PRIDE	PXD008733	http://identifiers.org/pride.project:PXD008733	Database search engines, statistical validation, high-confidence filters and spectral library generation	H2Db:Kb peptides used for spectral library generation.xlsx; List of filtered high-confidence H2Kb peptides.xlsx; List of filtered high-confidence H2Db peptides.xlsx; List of unfiltered H2Kb peptides (7-14 mers).xlsx; List of unfiltered H2Db peptides (7-14 mers).xlsx; Annotation table.xlsx; Order of injection for H2Kb peptides.xlsx; Order of injection for H2Db peptides.xlsx	figshare	10.6084/m9.figshare.c.4118674	doi:10.6084/m9.figshare.c.4118675
SYSMHC00018_Schusterh_160204_Rammensee_Germany_B16F10_IFN_B22_H2Db_CID_1	DDA mass spectrometry	Orbitrap Fusion Lumos	Thermo Fisher Scientific	Collision-induced dissociation	Assay 234	SYSMHC00018_160204_HS_Mouse_B16F10_IFNtreated_B22_10%_#1_HCDqisOT_25cm90min7s_msms15.mzXML	PRIDE	PXD008733	http://identifiers.org/pride.project:PXD008733	Database search engines, statistical validation, high-confidence filters and spectral library generation	H2Db:Kb peptides used for spectral library generation.xlsx; List of filtered high-confidence H2Kb peptides.xlsx; List of filtered high-confidence H2Db peptides.xlsx; List of unfiltered H2Kb peptides (7-14 mers).xlsx; List of unfiltered H2Db peptides (7-14 mers).xlsx; Annotation table.xlsx; Order of injection for H2Kb peptides.xlsx; Order of injection for H2Db peptides.xlsx	figshare	10.6084/m9.figshare.c.4118674	doi:10.6084/m9.figshare.c.4118675
SYSMHC00018_Schusterh_160204_Rammensee_Germany_B16F10_IFN_B22_H2Db_HCD_1	DDA mass spectrometry	Orbitrap Fusion Lumos	Thermo Fisher Scientific	Higher-energy collisional dissociation	Assay 235	SYSMHC00018_160204_HS_Mouse_B16F10_IFNtreated_B22_10%_#2_HCDqisOT_25cm90min7s_msms16.mzXML	PRIDE	PXD008733	http://identifiers.org/pride.project:PXD008733	Database search engines, statistical validation, high-confidence filters and spectral library generation	H2Db:Kb peptides used for spectral library generation.xlsx; List of filtered high-confidence H2Kb peptides.xlsx; List of filtered high-confidence H2Db peptides.xlsx; List of unfiltered H2Kb peptides (7-14 mers).xlsx; List of unfiltered H2Db peptides (7-14 mers).xlsx; Annotation table.xlsx; Order of injection for H2Kb peptides.xlsx; Order of injection for H2Db peptides.xlsx	figshare	10.6084/m9.figshare.c.4118674	doi:10.6084/m9.figshare.c.4118675
SYSMHC00018_Schusterh_160204_Rammensee_Germany_B16F10_IFN_Y3_H2Kb_CID_1	DDA mass spectrometry	Orbitrap Fusion Lumos	Thermo Fisher Scientific	Collision-induced dissociation	Assay 236	SYSMHC00018_160204_HS_Mouse_B16F10_IFNtreated_Y3_10%_#1_CIDqisOT_25cm90min7s_msms13.mzXML	PRIDE	PXD008733	http://identifiers.org/pride.project:PXD008733	Database search engines, statistical validation, high-confidence filters and spectral library generation	H2Db:Kb peptides used for spectral library generation.xlsx; List of filtered high-confidence H2Kb peptides.xlsx; List of filtered high-confidence H2Db peptides.xlsx; List of unfiltered H2Kb peptides (7-14 mers).xlsx; List of unfiltered H2Db peptides (7-14 mers).xlsx; Annotation table.xlsx; Order of injection for H2Kb peptides.xlsx; Order of injection for H2Db peptides.xlsx	figshare	10.6084/m9.figshare.c.4118674	doi:10.6084/m9.figshare.c.4118675
SYSMHC00018_Schusterh_160204_Rammensee_Germany_B16F10_IFN_Y3_H2Kb_HCD_1	DDA mass spectrometry	Orbitrap Fusion Lumos	Thermo Fisher Scientific	Higher-energy collisional dissociation	Assay 237	SYSMHC00018_160204_HS_Mouse_B16F10_IFNtreated_Y3_10%_#2_HCDqisOT_25cm90min7s_msms14.mzXML	PRIDE	PXD008733	http://identifiers.org/pride.project:PXD008733	Database search engines, statistical validation, high-confidence filters and spectral library generation	H2Db:Kb peptides used for spectral library generation.xlsx; List of filtered high-confidence H2Kb peptides.xlsx; List of filtered high-confidence H2Db peptides.xlsx; List of unfiltered H2Kb peptides (7-14 mers).xlsx; List of unfiltered H2Db peptides (7-14 mers).xlsx; Annotation table.xlsx; Order of injection for H2Kb peptides.xlsx; Order of injection for H2Db peptides.xlsx	figshare	10.6084/m9.figshare.c.4118674	doi:10.6084/m9.figshare.c.4118675
SYSMHC00018_Schusterh_160204_Rammensee_Germany_B16F10_Y3_H2Kb_CID_1	DDA mass spectrometry	Orbitrap Fusion Lumos	Thermo Fisher Scientific	Collision-induced dissociation	Assay 238	SYSMHC00018_160204_HS_Mouse_B16F10_Y3_10%_#1_CIDqisOT_25cm90min7s_msms9.mzXML	PRIDE	PXD008733	http://identifiers.org/pride.project:PXD008733	Database search engines, statistical validation, high-confidence filters and spectral library generation	H2Db:Kb peptides used for spectral library generation.xlsx; List of filtered high-confidence H2Kb peptides.xlsx; List of filtered high-confidence H2Db peptides.xlsx; List of unfiltered H2Kb peptides (7-14 mers).xlsx; List of unfiltered H2Db peptides (7-14 mers).xlsx; Annotation table.xlsx; Order of injection for H2Kb peptides.xlsx; Order of injection for H2Db peptides.xlsx	figshare	10.6084/m9.figshare.c.4118674	doi:10.6084/m9.figshare.c.4118675
SYSMHC00018_Schusterh_160204_Rammensee_Germany_B16F10_Y3_H2Kb_HCD_1	DDA mass spectrometry	Orbitrap Fusion Lumos	Thermo Fisher Scientific	Higher-energy collisional dissociation	Assay 239	SYSMHC00018_160204_HS_Mouse_B16F10_Y3_10%_#2_HCDqisOT_25cm90min7s_msms10.mzXML	PRIDE	PXD008733	http://identifiers.org/pride.project:PXD008733	Database search engines, statistical validation, high-confidence filters and spectral library generation	H2Db:Kb peptides used for spectral library generation.xlsx; List of filtered high-confidence H2Kb peptides.xlsx; List of filtered high-confidence H2Db peptides.xlsx; List of unfiltered H2Kb peptides (7-14 mers).xlsx; List of unfiltered H2Db peptides (7-14 mers).xlsx; Annotation table.xlsx; Order of injection for H2Kb peptides.xlsx; Order of injection for H2Db peptides.xlsx	figshare	10.6084/m9.figshare.c.4118674	doi:10.6084/m9.figshare.c.4118675
SYSMHC00018_Schusterh_160204_Rammensee_Germany_EL4_B22_H2Db_CID_1	DDA mass spectrometry	Orbitrap Fusion Lumos	Thermo Fisher Scientific	Collision-induced dissociation	Assay 240	SYSMHC00018_160204_HS_Mouse_EL4_B22_10%_#1_HCDqisOT_25cm90min7s_msms19.mzXML	PRIDE	PXD008733	http://identifiers.org/pride.project:PXD008733	Database search engines, statistical validation, high-confidence filters and spectral library generation	H2Db:Kb peptides used for spectral library generation.xlsx; List of filtered high-confidence H2Kb peptides.xlsx; List of filtered high-confidence H2Db peptides.xlsx; List of unfiltered H2Kb peptides (7-14 mers).xlsx; List of unfiltered H2Db peptides (7-14 mers).xlsx; Annotation table.xlsx; Order of injection for H2Kb peptides.xlsx; Order of injection for H2Db peptides.xlsx	figshare	10.6084/m9.figshare.c.4118674	doi:10.6084/m9.figshare.c.4118675
SYSMHC00018_Schusterh_160204_Rammensee_Germany_EL4_B22_H2Db_HCD_1	DDA mass spectrometry	Orbitrap Fusion Lumos	Thermo Fisher Scientific	Higher-energy collisional dissociation	Assay 241	SYSMHC00018_160204_HS_Mouse_EL4_B22_10%_#2_HCDqisOT_25cm90min7s_msms20.mzXML	PRIDE	PXD008733	http://identifiers.org/pride.project:PXD008733	Database search engines, statistical validation, high-confidence filters and spectral library generation	H2Db:Kb peptides used for spectral library generation.xlsx; List of filtered high-confidence H2Kb peptides.xlsx; List of filtered high-confidence H2Db peptides.xlsx; List of unfiltered H2Kb peptides (7-14 mers).xlsx; List of unfiltered H2Db peptides (7-14 mers).xlsx; Annotation table.xlsx; Order of injection for H2Kb peptides.xlsx; Order of injection for H2Db peptides.xlsx	figshare	10.6084/m9.figshare.c.4118674	doi:10.6084/m9.figshare.c.4118675
SYSMHC00018_Schusterh_160204_Rammensee_Germany_EL4_Y3_H2Kb_CID_1	DDA mass spectrometry	Orbitrap Fusion Lumos	Thermo Fisher Scientific	Collision-induced dissociation	Assay 242	SYSMHC00018_160204_HS_Mouse_EL4_Y3_10%_#1_CIDqisOT_25cm90min7s_msms17.mzXML	PRIDE	PXD008733	http://identifiers.org/pride.project:PXD008733	Database search engines, statistical validation, high-confidence filters and spectral library generation	H2Db:Kb peptides used for spectral library generation.xlsx; List of filtered high-confidence H2Kb peptides.xlsx; List of filtered high-confidence H2Db peptides.xlsx; List of unfiltered H2Kb peptides (7-14 mers).xlsx; List of unfiltered H2Db peptides (7-14 mers).xlsx; Annotation table.xlsx; Order of injection for H2Kb peptides.xlsx; Order of injection for H2Db peptides.xlsx	figshare	10.6084/m9.figshare.c.4118674	doi:10.6084/m9.figshare.c.4118675
SYSMHC00018_Schusterh_160204_Rammensee_Germany_EL4_Y3_H2Kb_HCD_1	DDA mass spectrometry	Orbitrap Fusion Lumos	Thermo Fisher Scientific	Higher-energy collisional dissociation	Assay 243	SYSMHC00018_160204_HS_Mouse_EL4_Y3_10%_#2_HCDqisOT_25cm90min7s_msms18.mzXML	PRIDE	PXD008733	http://identifiers.org/pride.project:PXD008733	Database search engines, statistical validation, high-confidence filters and spectral library generation	H2Db:Kb peptides used for spectral library generation.xlsx; List of filtered high-confidence H2Kb peptides.xlsx; List of filtered high-confidence H2Db peptides.xlsx; List of unfiltered H2Kb peptides (7-14 mers).xlsx; List of unfiltered H2Db peptides (7-14 mers).xlsx; Annotation table.xlsx; Order of injection for H2Kb peptides.xlsx; Order of injection for H2Db peptides.xlsx	figshare	10.6084/m9.figshare.c.4118674	doi:10.6084/m9.figshare.c.4118675
SYSMHC00018_Schusterh_160204_Rammensee_Germany_GL261_B22_H2Db_HCD_1	DDA mass spectrometry	Orbitrap Fusion Lumos	Thermo Fisher Scientific	Higher-energy collisional dissociation	Assay 244	SYSMHC00018_160204_HS_Mouse_GL261_B22_10%_#1_HCDqisOT_25cm90min7s_msms7.mzXML	PRIDE	PXD008733	http://identifiers.org/pride.project:PXD008733	Database search engines, statistical validation, high-confidence filters and spectral library generation	H2Db:Kb peptides used for spectral library generation.xlsx; List of filtered high-confidence H2Kb peptides.xlsx; List of filtered high-confidence H2Db peptides.xlsx; List of unfiltered H2Kb peptides (7-14 mers).xlsx; List of unfiltered H2Db peptides (7-14 mers).xlsx; Annotation table.xlsx; Order of injection for H2Kb peptides.xlsx; Order of injection for H2Db peptides.xlsx	figshare	10.6084/m9.figshare.c.4118674	doi:10.6084/m9.figshare.c.4118675
SYSMHC00018_Schusterh_160204_Rammensee_Germany_GL261_B22_H2Db_HCD_2	DDA mass spectrometry	Orbitrap Fusion Lumos	Thermo Fisher Scientific	Higher-energy collisional dissociation	Assay 245	SYSMHC00018_160204_HS_Mouse_GL261_B22_10%_#2_HCDqisOT_25cm90min7s_msms8.mzXML	PRIDE	PXD008733	http://identifiers.org/pride.project:PXD008733	Database search engines, statistical validation, high-confidence filters and spectral library generation	H2Db:Kb peptides used for spectral library generation.xlsx; List of filtered high-confidence H2Kb peptides.xlsx; List of filtered high-confidence H2Db peptides.xlsx; List of unfiltered H2Kb peptides (7-14 mers).xlsx; List of unfiltered H2Db peptides (7-14 mers).xlsx; Annotation table.xlsx; Order of injection for H2Kb peptides.xlsx; Order of injection for H2Db peptides.xlsx	figshare	10.6084/m9.figshare.c.4118674	doi:10.6084/m9.figshare.c.4118675
SYSMHC00018_Schusterh_160204_Rammensee_Germany_GL261_Y3_H2Kb_CID_1	DDA mass spectrometry	Orbitrap Fusion Lumos	Thermo Fisher Scientific	Collision-induced dissociation	Assay 246	SYSMHC00018_160204_HS_Mouse_GL261_Y3_10%_#1_CIDqisOT_25cm90min7s_msms5.mzXML	PRIDE	PXD008733	http://identifiers.org/pride.project:PXD008733	Database search engines, statistical validation, high-confidence filters and spectral library generation	H2Db:Kb peptides used for spectral library generation.xlsx; List of filtered high-confidence H2Kb peptides.xlsx; List of filtered high-confidence H2Db peptides.xlsx; List of unfiltered H2Kb peptides (7-14 mers).xlsx; List of unfiltered H2Db peptides (7-14 mers).xlsx; Annotation table.xlsx; Order of injection for H2Kb peptides.xlsx; Order of injection for H2Db peptides.xlsx	figshare	10.6084/m9.figshare.c.4118674	doi:10.6084/m9.figshare.c.4118675
SYSMHC00018_Schusterh_160204_Rammensee_Germany_GL261_Y3_H2Kb_HCD_1	DDA mass spectrometry	Orbitrap Fusion Lumos	Thermo Fisher Scientific	Higher-energy collisional dissociation	Assay 247	SYSMHC00018_160204_HS_Mouse_GL261_Y3_10%_#2_HCDqisOT_25cm90min7s_msms6.mzXML	PRIDE	PXD008733	http://identifiers.org/pride.project:PXD008733	Database search engines, statistical validation, high-confidence filters and spectral library generation	H2Db:Kb peptides used for spectral library generation.xlsx; List of filtered high-confidence H2Kb peptides.xlsx; List of filtered high-confidence H2Db peptides.xlsx; List of unfiltered H2Kb peptides (7-14 mers).xlsx; List of unfiltered H2Db peptides (7-14 mers).xlsx; Annotation table.xlsx; Order of injection for H2Kb peptides.xlsx; Order of injection for H2Db peptides.xlsx	figshare	10.6084/m9.figshare.c.4118674	doi:10.6084/m9.figshare.c.4118675
SYSMHC00018_Schusterh_160204_Rammensee_Germany_LLC_B22_H2Db_HCD_1	DDA mass spectrometry	Orbitrap Fusion Lumos	Thermo Fisher Scientific	Higher-energy collisional dissociation	Assay 248	SYSMHC00018_160204_HS_Mouse_LLC_B22_10%_#1_HCDqisOT_25cm90min7s_msms3.mzXML	PRIDE	PXD008733	http://identifiers.org/pride.project:PXD008733	Database search engines, statistical validation, high-confidence filters and spectral library generation	H2Db:Kb peptides used for spectral library generation.xlsx; List of filtered high-confidence H2Kb peptides.xlsx; List of filtered high-confidence H2Db peptides.xlsx; List of unfiltered H2Kb peptides (7-14 mers).xlsx; List of unfiltered H2Db peptides (7-14 mers).xlsx; Annotation table.xlsx; Order of injection for H2Kb peptides.xlsx; Order of injection for H2Db peptides.xlsx	figshare	10.6084/m9.figshare.c.4118674	doi:10.6084/m9.figshare.c.4118675
SYSMHC00018_Schusterh_160204_Rammensee_Germany_LLC_B22_H2Db_HCD_2	DDA mass spectrometry	Orbitrap Fusion Lumos	Thermo Fisher Scientific	Higher-energy collisional dissociation	Assay 249	SYSMHC00018_160204_HS_Mouse_LLC_B22_10%_#2_HCDqisOT_25cm90min7s_msms4.mzXML	PRIDE	PXD008733	http://identifiers.org/pride.project:PXD008733	Database search engines, statistical validation, high-confidence filters and spectral library generation	H2Db:Kb peptides used for spectral library generation.xlsx; List of filtered high-confidence H2Kb peptides.xlsx; List of filtered high-confidence H2Db peptides.xlsx; List of unfiltered H2Kb peptides (7-14 mers).xlsx; List of unfiltered H2Db peptides (7-14 mers).xlsx; Annotation table.xlsx; Order of injection for H2Kb peptides.xlsx; Order of injection for H2Db peptides.xlsx	figshare	10.6084/m9.figshare.c.4118674	doi:10.6084/m9.figshare.c.4118675
SYSMHC00018_Schusterh_160204_Rammensee_Germany_LLC_Y3_H2Kb_CID_1	DDA mass spectrometry	Orbitrap Fusion Lumos	Thermo Fisher Scientific	Collision-induced dissociation	Assay 250	SYSMHC00018_160204_HS_Mouse_LLC_Y3_10%_#1_CIDqisOT_25cm90min7s_msms1.mzXML	PRIDE	PXD008733	http://identifiers.org/pride.project:PXD008733	Database search engines, statistical validation, high-confidence filters and spectral library generation	H2Db:Kb peptides used for spectral library generation.xlsx; List of filtered high-confidence H2Kb peptides.xlsx; List of filtered high-confidence H2Db peptides.xlsx; List of unfiltered H2Kb peptides (7-14 mers).xlsx; List of unfiltered H2Db peptides (7-14 mers).xlsx; Annotation table.xlsx; Order of injection for H2Kb peptides.xlsx; Order of injection for H2Db peptides.xlsx	figshare	10.6084/m9.figshare.c.4118674	doi:10.6084/m9.figshare.c.4118675
SYSMHC00018_Schusterh_160204_Rammensee_Germany_LLC_Y3_H2Kb_HCD_1	DDA mass spectrometry	Orbitrap Fusion Lumos	Thermo Fisher Scientific	Higher-energy collisional dissociation	Assay 251	SYSMHC00018_160204_HS_Mouse_LLC_Y3_10%_#2_HCDqisOT_25cm90min7s_msms2.mzXML	PRIDE	PXD008733	http://identifiers.org/pride.project:PXD008733	Database search engines, statistical validation, high-confidence filters and spectral library generation	H2Db:Kb peptides used for spectral library generation.xlsx; List of filtered high-confidence H2Kb peptides.xlsx; List of filtered high-confidence H2Db peptides.xlsx; List of unfiltered H2Kb peptides (7-14 mers).xlsx; List of unfiltered H2Db peptides (7-14 mers).xlsx; Annotation table.xlsx; Order of injection for H2Kb peptides.xlsx; Order of injection for H2Db peptides.xlsx	figshare	10.6084/m9.figshare.c.4118674	doi:10.6084/m9.figshare.c.4118675
SYSMHC00018_Schusterh_160217_Rammensee_Germany_B16F10_B22_H2Db_CID_1	DDA mass spectrometry	Orbitrap Fusion Lumos	Thermo Fisher Scientific	Collision-induced dissociation	Assay 252	SYSMHC00018_160217_HS_Mouse_B16F10_B22_10%_#1_CIDqisOT_25cm90min7s_msms23.mzXML	PRIDE	PXD008733	http://identifiers.org/pride.project:PXD008733	Database search engines, statistical validation, high-confidence filters and spectral library generation	H2Db:Kb peptides used for spectral library generation.xlsx; List of filtered high-confidence H2Kb peptides.xlsx; List of filtered high-confidence H2Db peptides.xlsx; List of unfiltered H2Kb peptides (7-14 mers).xlsx; List of unfiltered H2Db peptides (7-14 mers).xlsx; Annotation table.xlsx; Order of injection for H2Kb peptides.xlsx; Order of injection for H2Db peptides.xlsx	figshare	10.6084/m9.figshare.c.4118674	doi:10.6084/m9.figshare.c.4118675
SYSMHC00018_Schusterh_160217_Rammensee_Germany_B16F10_B22_H2Db_HCD_1	DDA mass spectrometry	Orbitrap Fusion Lumos	Thermo Fisher Scientific	Higher-energy collisional dissociation	Assay 253	SYSMHC00018_160217_HS_Mouse_B16F10_B22_10%_#2_HCDqisOT_25cm90min7s_msms24.mzXML	PRIDE	PXD008733	http://identifiers.org/pride.project:PXD008733	Database search engines, statistical validation, high-confidence filters and spectral library generation	H2Db:Kb peptides used for spectral library generation.xlsx; List of filtered high-confidence H2Kb peptides.xlsx; List of filtered high-confidence H2Db peptides.xlsx; List of unfiltered H2Kb peptides (7-14 mers).xlsx; List of unfiltered H2Db peptides (7-14 mers).xlsx; Annotation table.xlsx; Order of injection for H2Kb peptides.xlsx; Order of injection for H2Db peptides.xlsx	figshare	10.6084/m9.figshare.c.4118674	doi:10.6084/m9.figshare.c.4118675
SYSMHC00018_Schusterh_160217_Rammensee_Germany_B16F10_IFN_B22_H2Db_CID_1	DDA mass spectrometry	Orbitrap Fusion Lumos	Thermo Fisher Scientific	Collision-induced dissociation	Assay 254	SYSMHC00018_160217_HS_Mouse_B16F10_IFNtreated_B22_10%_#1_CIDqisOT_25cm90min7s_msms27.mzXML	PRIDE	PXD008733	http://identifiers.org/pride.project:PXD008733	Database search engines, statistical validation, high-confidence filters and spectral library generation	H2Db:Kb peptides used for spectral library generation.xlsx; List of filtered high-confidence H2Kb peptides.xlsx; List of filtered high-confidence H2Db peptides.xlsx; List of unfiltered H2Kb peptides (7-14 mers).xlsx; List of unfiltered H2Db peptides (7-14 mers).xlsx; Annotation table.xlsx; Order of injection for H2Kb peptides.xlsx; Order of injection for H2Db peptides.xlsx	figshare	10.6084/m9.figshare.c.4118674	doi:10.6084/m9.figshare.c.4118675
SYSMHC00018_Schusterh_160217_Rammensee_Germany_B16F10_IFN_B22_H2Db_HCD_1	DDA mass spectrometry	Orbitrap Fusion Lumos	Thermo Fisher Scientific	Higher-energy collisional dissociation	Assay 255	SYSMHC00018_160217_HS_Mouse_B16F10_IFNtreated_B22_10%_#2_HCDqisOT_25cm90min7s_msms28.mzXML	PRIDE	PXD008733	http://identifiers.org/pride.project:PXD008733	Database search engines, statistical validation, high-confidence filters and spectral library generation	H2Db:Kb peptides used for spectral library generation.xlsx; List of filtered high-confidence H2Kb peptides.xlsx; List of filtered high-confidence H2Db peptides.xlsx; List of unfiltered H2Kb peptides (7-14 mers).xlsx; List of unfiltered H2Db peptides (7-14 mers).xlsx; Annotation table.xlsx; Order of injection for H2Kb peptides.xlsx; Order of injection for H2Db peptides.xlsx	figshare	10.6084/m9.figshare.c.4118674	doi:10.6084/m9.figshare.c.4118675
SYSMHC00018_Schusterh_160217_Rammensee_Germany_B16F10_IFN_Y3_H2Kb_CID_1	DDA mass spectrometry	Orbitrap Fusion Lumos	Thermo Fisher Scientific	Collision-induced dissociation	Assay 256	SYSMHC00018_160217_HS_Mouse_B16F10_IFNtreated_Y3_10%_#1_CIDqisOT_25cm90min7s_msms25.mzXML	PRIDE	PXD008733	http://identifiers.org/pride.project:PXD008733	Database search engines, statistical validation, high-confidence filters and spectral library generation	H2Db:Kb peptides used for spectral library generation.xlsx; List of filtered high-confidence H2Kb peptides.xlsx; List of filtered high-confidence H2Db peptides.xlsx; List of unfiltered H2Kb peptides (7-14 mers).xlsx; List of unfiltered H2Db peptides (7-14 mers).xlsx; Annotation table.xlsx; Order of injection for H2Kb peptides.xlsx; Order of injection for H2Db peptides.xlsx	figshare	10.6084/m9.figshare.c.4118674	doi:10.6084/m9.figshare.c.4118675
SYSMHC00018_Schusterh_160217_Rammensee_Germany_B16F10_IFN_Y3_H2Kb_HCD_1	DDA mass spectrometry	Orbitrap Fusion Lumos	Thermo Fisher Scientific	Higher-energy collisional dissociation	Assay 257	SYSMHC00018_160217_HS_Mouse_B16F10_IFNtreated_Y3_10%_#2_HCDqisOT_25cm90min7s_msms26.mzXML	PRIDE	PXD008733	http://identifiers.org/pride.project:PXD008733	Database search engines, statistical validation, high-confidence filters and spectral library generation	H2Db:Kb peptides used for spectral library generation.xlsx; List of filtered high-confidence H2Kb peptides.xlsx; List of filtered high-confidence H2Db peptides.xlsx; List of unfiltered H2Kb peptides (7-14 mers).xlsx; List of unfiltered H2Db peptides (7-14 mers).xlsx; Annotation table.xlsx; Order of injection for H2Kb peptides.xlsx; Order of injection for H2Db peptides.xlsx	figshare	10.6084/m9.figshare.c.4118674	doi:10.6084/m9.figshare.c.4118675
SYSMHC00018_Schusterh_160217_Rammensee_Germany_B16F10_Y3_H2Kb_CID_1	DDA mass spectrometry	Orbitrap Fusion Lumos	Thermo Fisher Scientific	Collision-induced dissociation	Assay 258	SYSMHC00018_160217_HS_Mouse_B16F10_Y3_10%_#1_CIDqisOT_25cm90min7s_msms21.mzXML	PRIDE	PXD008733	http://identifiers.org/pride.project:PXD008733	Database search engines, statistical validation, high-confidence filters and spectral library generation	H2Db:Kb peptides used for spectral library generation.xlsx; List of filtered high-confidence H2Kb peptides.xlsx; List of filtered high-confidence H2Db peptides.xlsx; List of unfiltered H2Kb peptides (7-14 mers).xlsx; List of unfiltered H2Db peptides (7-14 mers).xlsx; Annotation table.xlsx; Order of injection for H2Kb peptides.xlsx; Order of injection for H2Db peptides.xlsx	figshare	10.6084/m9.figshare.c.4118674	doi:10.6084/m9.figshare.c.4118675
SYSMHC00018_Schusterh_160217_Rammensee_Germany_B16F10_Y3_H2Kb_HCD_1	DDA mass spectrometry	Orbitrap Fusion Lumos	Thermo Fisher Scientific	Higher-energy collisional dissociation	Assay 259	SYSMHC00018_160217_HS_Mouse_B16F10_Y3_10%_#2_HCDqisOT_25cm90min7s_msms22.mzXML	PRIDE	PXD008733	http://identifiers.org/pride.project:PXD008733	Database search engines, statistical validation, high-confidence filters and spectral library generation	H2Db:Kb peptides used for spectral library generation.xlsx; List of filtered high-confidence H2Kb peptides.xlsx; List of filtered high-confidence H2Db peptides.xlsx; List of unfiltered H2Kb peptides (7-14 mers).xlsx; List of unfiltered H2Db peptides (7-14 mers).xlsx; Annotation table.xlsx; Order of injection for H2Kb peptides.xlsx; Order of injection for H2Db peptides.xlsx	figshare	10.6084/m9.figshare.c.4118674	doi:10.6084/m9.figshare.c.4118675
SYSMHC00018_Schusterh_160217_Rammensee_Germany_GL261_B22_H2Db_CID_1	DDA mass spectrometry	Orbitrap Fusion Lumos	Thermo Fisher Scientific	Collision-induced dissociation	Assay 260	SYSMHC00018_160217_HS_Mouse_GL261_B22_10%_#1_CIDqisOT_25cm90min7s_msms15.mzXML	PRIDE	PXD008733	http://identifiers.org/pride.project:PXD008733	Database search engines, statistical validation, high-confidence filters and spectral library generation	H2Db:Kb peptides used for spectral library generation.xlsx; List of filtered high-confidence H2Kb peptides.xlsx; List of filtered high-confidence H2Db peptides.xlsx; List of unfiltered H2Kb peptides (7-14 mers).xlsx; List of unfiltered H2Db peptides (7-14 mers).xlsx; Annotation table.xlsx; Order of injection for H2Kb peptides.xlsx; Order of injection for H2Db peptides.xlsx	figshare	10.6084/m9.figshare.c.4118674	doi:10.6084/m9.figshare.c.4118675
SYSMHC00018_Schusterh_160217_Rammensee_Germany_GL261_B22_H2Db_HCD_1	DDA mass spectrometry	Orbitrap Fusion Lumos	Thermo Fisher Scientific	Higher-energy collisional dissociation	Assay 261	SYSMHC00018_160217_HS_Mouse_GL261_B22_10%_#2_HCDqisOT_25cm90min7s_msms16.mzXML	PRIDE	PXD008733	http://identifiers.org/pride.project:PXD008733	Database search engines, statistical validation, high-confidence filters and spectral library generation	H2Db:Kb peptides used for spectral library generation.xlsx; List of filtered high-confidence H2Kb peptides.xlsx; List of filtered high-confidence H2Db peptides.xlsx; List of unfiltered H2Kb peptides (7-14 mers).xlsx; List of unfiltered H2Db peptides (7-14 mers).xlsx; Annotation table.xlsx; Order of injection for H2Kb peptides.xlsx; Order of injection for H2Db peptides.xlsx	figshare	10.6084/m9.figshare.c.4118674	doi:10.6084/m9.figshare.c.4118675
SYSMHC00018_Schusterh_160217_Rammensee_Germany_GL261_Y3_H2Kb_CID_1	DDA mass spectrometry	Orbitrap Fusion Lumos	Thermo Fisher Scientific	Collision-induced dissociation	Assay 262	SYSMHC00018_160217_HS_Mouse_GL261_Y3_10%_#1_CIDqisOT_25cm90min7s_msms13.mzXML	PRIDE	PXD008733	http://identifiers.org/pride.project:PXD008733	Database search engines, statistical validation, high-confidence filters and spectral library generation	H2Db:Kb peptides used for spectral library generation.xlsx; List of filtered high-confidence H2Kb peptides.xlsx; List of filtered high-confidence H2Db peptides.xlsx; List of unfiltered H2Kb peptides (7-14 mers).xlsx; List of unfiltered H2Db peptides (7-14 mers).xlsx; Annotation table.xlsx; Order of injection for H2Kb peptides.xlsx; Order of injection for H2Db peptides.xlsx	figshare	10.6084/m9.figshare.c.4118674	doi:10.6084/m9.figshare.c.4118675
SYSMHC00018_Schusterh_160217_Rammensee_Germany_GL261_Y3_H2Kb_HCD_1	DDA mass spectrometry	Orbitrap Fusion Lumos	Thermo Fisher Scientific	Higher-energy collisional dissociation	Assay 263	SYSMHC00018_160217_HS_Mouse_GL261_Y3_10%_#2_HCDqisOT_25cm90min7s_msms14.mzXML	PRIDE	PXD008733	http://identifiers.org/pride.project:PXD008733	Database search engines, statistical validation, high-confidence filters and spectral library generation	H2Db:Kb peptides used for spectral library generation.xlsx; List of filtered high-confidence H2Kb peptides.xlsx; List of filtered high-confidence H2Db peptides.xlsx; List of unfiltered H2Kb peptides (7-14 mers).xlsx; List of unfiltered H2Db peptides (7-14 mers).xlsx; Annotation table.xlsx; Order of injection for H2Kb peptides.xlsx; Order of injection for H2Db peptides.xlsx	figshare	10.6084/m9.figshare.c.4118674	doi:10.6084/m9.figshare.c.4118675
SYSMHC00018_Schusterh_160217_Rammensee_Germany_LLC1_B22_H2Db_CID_1	DDA mass spectrometry	Orbitrap Fusion Lumos	Thermo Fisher Scientific	Collision-induced dissociation	Assay 264	SYSMHC00018_160217_HS_Mouse_LLC1_B22_10%_#1_CIDqisOT_25cm90min7s_msms19.mzXML	PRIDE	PXD008733	http://identifiers.org/pride.project:PXD008733	Database search engines, statistical validation, high-confidence filters and spectral library generation	H2Db:Kb peptides used for spectral library generation.xlsx; List of filtered high-confidence H2Kb peptides.xlsx; List of filtered high-confidence H2Db peptides.xlsx; List of unfiltered H2Kb peptides (7-14 mers).xlsx; List of unfiltered H2Db peptides (7-14 mers).xlsx; Annotation table.xlsx; Order of injection for H2Kb peptides.xlsx; Order of injection for H2Db peptides.xlsx	figshare	10.6084/m9.figshare.c.4118674	doi:10.6084/m9.figshare.c.4118675
SYSMHC00018_Schusterh_160217_Rammensee_Germany_LLC1_B22_H2Db_HCD_1	DDA mass spectrometry	Orbitrap Fusion Lumos	Thermo Fisher Scientific	Higher-energy collisional dissociation	Assay 265	SYSMHC00018_160217_HS_Mouse_LLC1_B22_10%_#2_HCDqisOT_25cm90min7s_msms20.mzXML	PRIDE	PXD008733	http://identifiers.org/pride.project:PXD008733	Database search engines, statistical validation, high-confidence filters and spectral library generation	H2Db:Kb peptides used for spectral library generation.xlsx; List of filtered high-confidence H2Kb peptides.xlsx; List of filtered high-confidence H2Db peptides.xlsx; List of unfiltered H2Kb peptides (7-14 mers).xlsx; List of unfiltered H2Db peptides (7-14 mers).xlsx; Annotation table.xlsx; Order of injection for H2Kb peptides.xlsx; Order of injection for H2Db peptides.xlsx	figshare	10.6084/m9.figshare.c.4118674	doi:10.6084/m9.figshare.c.4118675
SYSMHC00018_Schusterh_160217_Rammensee_Germany_LLC1_Y3_H2Kb_CID_1	DDA mass spectrometry	Orbitrap Fusion Lumos	Thermo Fisher Scientific	Collision-induced dissociation	Assay 266	SYSMHC00018_160217_HS_Mouse_LLC1_Y3_10%_#1_CIDqisOT_25cm90min7s_msms17.mzXML	PRIDE	PXD008733	http://identifiers.org/pride.project:PXD008733	Database search engines, statistical validation, high-confidence filters and spectral library generation	H2Db:Kb peptides used for spectral library generation.xlsx; List of filtered high-confidence H2Kb peptides.xlsx; List of filtered high-confidence H2Db peptides.xlsx; List of unfiltered H2Kb peptides (7-14 mers).xlsx; List of unfiltered H2Db peptides (7-14 mers).xlsx; Annotation table.xlsx; Order of injection for H2Kb peptides.xlsx; Order of injection for H2Db peptides.xlsx	figshare	10.6084/m9.figshare.c.4118674	doi:10.6084/m9.figshare.c.4118675
SYSMHC00018_Schusterh_160217_Rammensee_Germany_LLC1_Y3_H2Kb_HCD_1	DDA mass spectrometry	Orbitrap Fusion Lumos	Thermo Fisher Scientific	Higher-energy collisional dissociation	Assay 267	SYSMHC00018_160217_HS_Mouse_LLC1_Y3_10%_#2_HCDqisOT_25cm90min7s_msms18.mzXML	PRIDE	PXD008733	http://identifiers.org/pride.project:PXD008733	Database search engines, statistical validation, high-confidence filters and spectral library generation	H2Db:Kb peptides used for spectral library generation.xlsx; List of filtered high-confidence H2Kb peptides.xlsx; List of filtered high-confidence H2Db peptides.xlsx; List of unfiltered H2Kb peptides (7-14 mers).xlsx; List of unfiltered H2Db peptides (7-14 mers).xlsx; Annotation table.xlsx; Order of injection for H2Kb peptides.xlsx; Order of injection for H2Db peptides.xlsx	figshare	10.6084/m9.figshare.c.4118674	doi:10.6084/m9.figshare.c.4118675
SYSMHC00018_Schusterh_160320_Rammensee_Germany_EL4_B22_H2Db_CID_1	DDA mass spectrometry	Orbitrap Fusion Lumos	Thermo Fisher Scientific	Collision-induced dissociation	Assay 268	SYSMHC00018_160320_HS_mouse_EL4_B22_10%_#1_CIDqisOT_25cm90min7s_msms3.mzXML	PRIDE	PXD008733	http://identifiers.org/pride.project:PXD008733	Database search engines, statistical validation, high-confidence filters and spectral library generation	H2Db:Kb peptides used for spectral library generation.xlsx; List of filtered high-confidence H2Kb peptides.xlsx; List of filtered high-confidence H2Db peptides.xlsx; List of unfiltered H2Kb peptides (7-14 mers).xlsx; List of unfiltered H2Db peptides (7-14 mers).xlsx; Annotation table.xlsx; Order of injection for H2Kb peptides.xlsx; Order of injection for H2Db peptides.xlsx	figshare	10.6084/m9.figshare.c.4118674	doi:10.6084/m9.figshare.c.4118675
SYSMHC00018_Schusterh_160320_Rammensee_Germany_EL4_B22_H2Db_HCD_1	DDA mass spectrometry	Orbitrap Fusion Lumos	Thermo Fisher Scientific	Higher-energy collisional dissociation	Assay 269	SYSMHC00018_160320_HS_mouse_EL4_B22_10%_#2_HCDqisOT_25cm90min7s_msms4.mzXML	PRIDE	PXD008733	http://identifiers.org/pride.project:PXD008733	Database search engines, statistical validation, high-confidence filters and spectral library generation	H2Db:Kb peptides used for spectral library generation.xlsx; List of filtered high-confidence H2Kb peptides.xlsx; List of filtered high-confidence H2Db peptides.xlsx; List of unfiltered H2Kb peptides (7-14 mers).xlsx; List of unfiltered H2Db peptides (7-14 mers).xlsx; Annotation table.xlsx; Order of injection for H2Kb peptides.xlsx; Order of injection for H2Db peptides.xlsx	figshare	10.6084/m9.figshare.c.4118674	doi:10.6084/m9.figshare.c.4118675
SYSMHC00018_Schusterh_160320_Rammensee_Germany_EL4_Y3_H2Kb_CID_1	DDA mass spectrometry	Orbitrap Fusion Lumos	Thermo Fisher Scientific	Collision-induced dissociation	Assay 270	SYSMHC00018_160320_HS_mouse_EL4_Y3_10%_#1_CIDqisOT_25cm90min7s_msms1.mzXML	PRIDE	PXD008733	http://identifiers.org/pride.project:PXD008733	Database search engines, statistical validation, high-confidence filters and spectral library generation	H2Db:Kb peptides used for spectral library generation.xlsx; List of filtered high-confidence H2Kb peptides.xlsx; List of filtered high-confidence H2Db peptides.xlsx; List of unfiltered H2Kb peptides (7-14 mers).xlsx; List of unfiltered H2Db peptides (7-14 mers).xlsx; Annotation table.xlsx; Order of injection for H2Kb peptides.xlsx; Order of injection for H2Db peptides.xlsx	figshare	10.6084/m9.figshare.c.4118674	doi:10.6084/m9.figshare.c.4118675
SYSMHC00018_Schusterh_160320_Rammensee_Germany_EL4_Y3_H2Kb_HCD_1	DDA mass spectrometry	Orbitrap Fusion Lumos	Thermo Fisher Scientific	Higher-energy collisional dissociation	Assay 271	SYSMHC00018_160320_HS_mouse_EL4_Y3_10%_#2_HCDqisOT_25cm90min7s_msms2.mzXML	PRIDE	PXD008733	http://identifiers.org/pride.project:PXD008733	Database search engines, statistical validation, high-confidence filters and spectral library generation	H2Db:Kb peptides used for spectral library generation.xlsx; List of filtered high-confidence H2Kb peptides.xlsx; List of filtered high-confidence H2Db peptides.xlsx; List of unfiltered H2Kb peptides (7-14 mers).xlsx; List of unfiltered H2Db peptides (7-14 mers).xlsx; Annotation table.xlsx; Order of injection for H2Kb peptides.xlsx; Order of injection for H2Db peptides.xlsx	figshare	10.6084/m9.figshare.c.4118674	doi:10.6084/m9.figshare.c.4118675
SYSMHC00018_Schusterh_160714_Rammensee_Germany_bonemarrow_B22_H2Db_CID_1	DDA mass spectrometry	Orbitrap Fusion Lumos	Thermo Fisher Scientific	Collision-induced dissociation	Assay 272	SYSMHC00018_160714_HS_mouse_BoneMarrow_B22_10%_#1_CIDqisOT_25cm90min7s_msms22.mzXML	PRIDE	PXD008733	http://identifiers.org/pride.project:PXD008733	Database search engines, statistical validation, high-confidence filters and spectral library generation	H2Db:Kb peptides used for spectral library generation.xlsx; List of filtered high-confidence H2Kb peptides.xlsx; List of filtered high-confidence H2Db peptides.xlsx; List of unfiltered H2Kb peptides (7-14 mers).xlsx; List of unfiltered H2Db peptides (7-14 mers).xlsx; Annotation table.xlsx; Order of injection for H2Kb peptides.xlsx; Order of injection for H2Db peptides.xlsx	figshare	10.6084/m9.figshare.c.4118674	doi:10.6084/m9.figshare.c.4118675
SYSMHC00018_Schusterh_160714_Rammensee_Germany_bonemarrow_B22_H2Db_HCD_1	DDA mass spectrometry	Orbitrap Fusion Lumos	Thermo Fisher Scientific	Higher-energy collisional dissociation	Assay 273	SYSMHC00018_160714_HS_mouse_BoneMarrow_B22_10%_#2_HCDqisOT_25cm90min7s_msms23.mzXML	PRIDE	PXD008733	http://identifiers.org/pride.project:PXD008733	Database search engines, statistical validation, high-confidence filters and spectral library generation	H2Db:Kb peptides used for spectral library generation.xlsx; List of filtered high-confidence H2Kb peptides.xlsx; List of filtered high-confidence H2Db peptides.xlsx; List of unfiltered H2Kb peptides (7-14 mers).xlsx; List of unfiltered H2Db peptides (7-14 mers).xlsx; Annotation table.xlsx; Order of injection for H2Kb peptides.xlsx; Order of injection for H2Db peptides.xlsx	figshare	10.6084/m9.figshare.c.4118674	doi:10.6084/m9.figshare.c.4118675
SYSMHC00018_Schusterh_160714_Rammensee_Germany_bonemarrow_Y3_H2Kb_CID_1	DDA mass spectrometry	Orbitrap Fusion Lumos	Thermo Fisher Scientific	Collision-induced dissociation	Assay 274	SYSMHC00018_160714_HS_mouse_BoneMarrow_Y3_10%_#1_CIDqisOT_25cm90min7s_msms20.mzXML	PRIDE	PXD008733	http://identifiers.org/pride.project:PXD008733	Database search engines, statistical validation, high-confidence filters and spectral library generation	H2Db:Kb peptides used for spectral library generation.xlsx; List of filtered high-confidence H2Kb peptides.xlsx; List of filtered high-confidence H2Db peptides.xlsx; List of unfiltered H2Kb peptides (7-14 mers).xlsx; List of unfiltered H2Db peptides (7-14 mers).xlsx; Annotation table.xlsx; Order of injection for H2Kb peptides.xlsx; Order of injection for H2Db peptides.xlsx	figshare	10.6084/m9.figshare.c.4118674	doi:10.6084/m9.figshare.c.4118675
SYSMHC00018_Schusterh_160714_Rammensee_Germany_bonemarrow_Y3_H2Kb_HCD_1	DDA mass spectrometry	Orbitrap Fusion Lumos	Thermo Fisher Scientific	Higher-energy collisional dissociation	Assay 275	SYSMHC00018_160714_HS_mouse_BoneMarrow_Y3_10%_#2_HCDqisOT_25cm90min7s_msms21.mzXML	PRIDE	PXD008733	http://identifiers.org/pride.project:PXD008733	Database search engines, statistical validation, high-confidence filters and spectral library generation	H2Db:Kb peptides used for spectral library generation.xlsx; List of filtered high-confidence H2Kb peptides.xlsx; List of filtered high-confidence H2Db peptides.xlsx; List of unfiltered H2Kb peptides (7-14 mers).xlsx; List of unfiltered H2Db peptides (7-14 mers).xlsx; Annotation table.xlsx; Order of injection for H2Kb peptides.xlsx; Order of injection for H2Db peptides.xlsx	figshare	10.6084/m9.figshare.c.4118674	doi:10.6084/m9.figshare.c.4118675
SYSMHC00018_Schusterh_160714_Rammensee_Germany_brain_B22_H2Db_CID_1	DDA mass spectrometry	Orbitrap Fusion Lumos	Thermo Fisher Scientific	Collision-induced dissociation	Assay 276	SYSMHC00018_160714_HS_mouse_Brain_B22_10%_#1_CIDqisOT_25cm90min7s_msms18.mzXML	PRIDE	PXD008733	http://identifiers.org/pride.project:PXD008733	Database search engines, statistical validation, high-confidence filters and spectral library generation	H2Db:Kb peptides used for spectral library generation.xlsx; List of filtered high-confidence H2Kb peptides.xlsx; List of filtered high-confidence H2Db peptides.xlsx; List of unfiltered H2Kb peptides (7-14 mers).xlsx; List of unfiltered H2Db peptides (7-14 mers).xlsx; Annotation table.xlsx; Order of injection for H2Kb peptides.xlsx; Order of injection for H2Db peptides.xlsx	figshare	10.6084/m9.figshare.c.4118674	doi:10.6084/m9.figshare.c.4118675
SYSMHC00018_Schusterh_160714_Rammensee_Germany_brain_B22_H2Db_HCD_1	DDA mass spectrometry	Orbitrap Fusion Lumos	Thermo Fisher Scientific	Higher-energy collisional dissociation	Assay 277	SYSMHC00018_160714_HS_mouse_Brain_B22_10%_#2_HCDqisOT_25cm90min7s_msms19.mzXML	PRIDE	PXD008733	http://identifiers.org/pride.project:PXD008733	Database search engines, statistical validation, high-confidence filters and spectral library generation	H2Db:Kb peptides used for spectral library generation.xlsx; List of filtered high-confidence H2Kb peptides.xlsx; List of filtered high-confidence H2Db peptides.xlsx; List of unfiltered H2Kb peptides (7-14 mers).xlsx; List of unfiltered H2Db peptides (7-14 mers).xlsx; Annotation table.xlsx; Order of injection for H2Kb peptides.xlsx; Order of injection for H2Db peptides.xlsx	figshare	10.6084/m9.figshare.c.4118674	doi:10.6084/m9.figshare.c.4118675
SYSMHC00018_Schusterh_160714_Rammensee_Germany_brain_Y3_H2Kb_CID_1	DDA mass spectrometry	Orbitrap Fusion Lumos	Thermo Fisher Scientific	Collision-induced dissociation	Assay 278	SYSMHC00018_160714_HS_mouse_Brain_Y3_10%_#1_CIDqisOT_25cm90min7s_msms16.mzXML	PRIDE	PXD008733	http://identifiers.org/pride.project:PXD008733	Database search engines, statistical validation, high-confidence filters and spectral library generation	H2Db:Kb peptides used for spectral library generation.xlsx; List of filtered high-confidence H2Kb peptides.xlsx; List of filtered high-confidence H2Db peptides.xlsx; List of unfiltered H2Kb peptides (7-14 mers).xlsx; List of unfiltered H2Db peptides (7-14 mers).xlsx; Annotation table.xlsx; Order of injection for H2Kb peptides.xlsx; Order of injection for H2Db peptides.xlsx	figshare	10.6084/m9.figshare.c.4118674	doi:10.6084/m9.figshare.c.4118675
SYSMHC00018_Schusterh_160714_Rammensee_Germany_brain_Y3_H2Kb_HCD_1	DDA mass spectrometry	Orbitrap Fusion Lumos	Thermo Fisher Scientific	Higher-energy collisional dissociation	Assay 279	SYSMHC00018_160714_HS_mouse_Brain_Y3_10%_#2_HCDqisOT_25cm90min7s_msms17.mzXML	PRIDE	PXD008733	http://identifiers.org/pride.project:PXD008733	Database search engines, statistical validation, high-confidence filters and spectral library generation	H2Db:Kb peptides used for spectral library generation.xlsx; List of filtered high-confidence H2Kb peptides.xlsx; List of filtered high-confidence H2Db peptides.xlsx; List of unfiltered H2Kb peptides (7-14 mers).xlsx; List of unfiltered H2Db peptides (7-14 mers).xlsx; Annotation table.xlsx; Order of injection for H2Kb peptides.xlsx; Order of injection for H2Db peptides.xlsx	figshare	10.6084/m9.figshare.c.4118674	doi:10.6084/m9.figshare.c.4118675
SYSMHC00018_Schusterh_160714_Rammensee_Germany_pancreas_B22_H2Db_CID_1	DDA mass spectrometry	Orbitrap Fusion Lumos	Thermo Fisher Scientific	Collision-induced dissociation	Assay 280	SYSMHC00018_160714_HS_mouse_Pancreas_B22_10%_#1_CIDqisOT_25cm90min7s_msms30.mzXML	PRIDE	PXD008733	http://identifiers.org/pride.project:PXD008733	Database search engines, statistical validation, high-confidence filters and spectral library generation	H2Db:Kb peptides used for spectral library generation.xlsx; List of filtered high-confidence H2Kb peptides.xlsx; List of filtered high-confidence H2Db peptides.xlsx; List of unfiltered H2Kb peptides (7-14 mers).xlsx; List of unfiltered H2Db peptides (7-14 mers).xlsx; Annotation table.xlsx; Order of injection for H2Kb peptides.xlsx; Order of injection for H2Db peptides.xlsx	figshare	10.6084/m9.figshare.c.4118674	doi:10.6084/m9.figshare.c.4118675
SYSMHC00018_Schusterh_160714_Rammensee_Germany_pancreas_B22_H2Db_HCD_1	DDA mass spectrometry	Orbitrap Fusion Lumos	Thermo Fisher Scientific	Higher-energy collisional dissociation	Assay 281	SYSMHC00018_160714_HS_mouse_Pancreas_B22_10%_#2_HCDqisOT_25cm90min7s_msms31.mzXML	PRIDE	PXD008733	http://identifiers.org/pride.project:PXD008733	Database search engines, statistical validation, high-confidence filters and spectral library generation	H2Db:Kb peptides used for spectral library generation.xlsx; List of filtered high-confidence H2Kb peptides.xlsx; List of filtered high-confidence H2Db peptides.xlsx; List of unfiltered H2Kb peptides (7-14 mers).xlsx; List of unfiltered H2Db peptides (7-14 mers).xlsx; Annotation table.xlsx; Order of injection for H2Kb peptides.xlsx; Order of injection for H2Db peptides.xlsx	figshare	10.6084/m9.figshare.c.4118674	doi:10.6084/m9.figshare.c.4118675
SYSMHC00018_Schusterh_160714_Rammensee_Germany_pancreas_Y3_H2Kb_CID_1	DDA mass spectrometry	Orbitrap Fusion Lumos	Thermo Fisher Scientific	Collision-induced dissociation	Assay 282	SYSMHC00018_160714_HS_mouse_Pancreas_Y3_10%_#1_CIDqisOT_25cm90min7s_msms28.mzXML	PRIDE	PXD008733	http://identifiers.org/pride.project:PXD008733	Database search engines, statistical validation, high-confidence filters and spectral library generation	H2Db:Kb peptides used for spectral library generation.xlsx; List of filtered high-confidence H2Kb peptides.xlsx; List of filtered high-confidence H2Db peptides.xlsx; List of unfiltered H2Kb peptides (7-14 mers).xlsx; List of unfiltered H2Db peptides (7-14 mers).xlsx; Annotation table.xlsx; Order of injection for H2Kb peptides.xlsx; Order of injection for H2Db peptides.xlsx	figshare	10.6084/m9.figshare.c.4118674	doi:10.6084/m9.figshare.c.4118675
SYSMHC00018_Schusterh_160714_Rammensee_Germany_pancreas_Y3_H2Kb_HCD_1	DDA mass spectrometry	Orbitrap Fusion Lumos	Thermo Fisher Scientific	Higher-energy collisional dissociation	Assay 283	SYSMHC00018_160714_HS_mouse_Pancreas_Y3_10%_#2_HCDqisOT_25cm90min7s_msms29.mzXML	PRIDE	PXD008733	http://identifiers.org/pride.project:PXD008733	Database search engines, statistical validation, high-confidence filters and spectral library generation	H2Db:Kb peptides used for spectral library generation.xlsx; List of filtered high-confidence H2Kb peptides.xlsx; List of filtered high-confidence H2Db peptides.xlsx; List of unfiltered H2Kb peptides (7-14 mers).xlsx; List of unfiltered H2Db peptides (7-14 mers).xlsx; Annotation table.xlsx; Order of injection for H2Kb peptides.xlsx; Order of injection for H2Db peptides.xlsx	figshare	10.6084/m9.figshare.c.4118674	doi:10.6084/m9.figshare.c.4118675
SYSMHC00018_Schusterh_160714_Rammensee_Germany_uterus_B22_H2Db_CID_1	DDA mass spectrometry	Orbitrap Fusion Lumos	Thermo Fisher Scientific	Collision-induced dissociation	Assay 284	SYSMHC00018_160714_HS_mouse_Uterus_B22_10%_#1_CIDqisOT_25cm90min7s_msms26.mzXML	PRIDE	PXD008733	http://identifiers.org/pride.project:PXD008733	Database search engines, statistical validation, high-confidence filters and spectral library generation	H2Db:Kb peptides used for spectral library generation.xlsx; List of filtered high-confidence H2Kb peptides.xlsx; List of filtered high-confidence H2Db peptides.xlsx; List of unfiltered H2Kb peptides (7-14 mers).xlsx; List of unfiltered H2Db peptides (7-14 mers).xlsx; Annotation table.xlsx; Order of injection for H2Kb peptides.xlsx; Order of injection for H2Db peptides.xlsx	figshare	10.6084/m9.figshare.c.4118674	doi:10.6084/m9.figshare.c.4118675
SYSMHC00018_Schusterh_160714_Rammensee_Germany_uterus_B22_H2Db_HCD_1	DDA mass spectrometry	Orbitrap Fusion Lumos	Thermo Fisher Scientific	Higher-energy collisional dissociation	Assay 285	SYSMHC00018_160714_HS_mouse_Uterus_B22_10%_#2_HCDqisOT_25cm90min7s_msms27.mzXML	PRIDE	PXD008733	http://identifiers.org/pride.project:PXD008733	Database search engines, statistical validation, high-confidence filters and spectral library generation	H2Db:Kb peptides used for spectral library generation.xlsx; List of filtered high-confidence H2Kb peptides.xlsx; List of filtered high-confidence H2Db peptides.xlsx; List of unfiltered H2Kb peptides (7-14 mers).xlsx; List of unfiltered H2Db peptides (7-14 mers).xlsx; Annotation table.xlsx; Order of injection for H2Kb peptides.xlsx; Order of injection for H2Db peptides.xlsx	figshare	10.6084/m9.figshare.c.4118674	doi:10.6084/m9.figshare.c.4118675
SYSMHC00018_Schusterh_160714_Rammensee_Germany_uterus_Y3_H2Kb_CID_1	DDA mass spectrometry	Orbitrap Fusion Lumos	Thermo Fisher Scientific	Collision-induced dissociation	Assay 286	SYSMHC00018_160714_HS_mouse_Uterus_Y3_10%_#1_CIDqisOT_25cm90min7s_msms24.mzXML	PRIDE	PXD008733	http://identifiers.org/pride.project:PXD008733	Database search engines, statistical validation, high-confidence filters and spectral library generation	H2Db:Kb peptides used for spectral library generation.xlsx; List of filtered high-confidence H2Kb peptides.xlsx; List of filtered high-confidence H2Db peptides.xlsx; List of unfiltered H2Kb peptides (7-14 mers).xlsx; List of unfiltered H2Db peptides (7-14 mers).xlsx; Annotation table.xlsx; Order of injection for H2Kb peptides.xlsx; Order of injection for H2Db peptides.xlsx	figshare	10.6084/m9.figshare.c.4118674	doi:10.6084/m9.figshare.c.4118675
SYSMHC00018_Schusterh_160714_Rammensee_Germany_uterus_Y3_H2Kb_HCD_1	DDA mass spectrometry	Orbitrap Fusion Lumos	Thermo Fisher Scientific	Higher-energy collisional dissociation	Assay 287	SYSMHC00018_160714_HS_mouse_Uterus_Y3_10%_#2_HCDqisOT_25cm90min7s_msms25.mzXML	PRIDE	PXD008733	http://identifiers.org/pride.project:PXD008733	Database search engines, statistical validation, high-confidence filters and spectral library generation	H2Db:Kb peptides used for spectral library generation.xlsx; List of filtered high-confidence H2Kb peptides.xlsx; List of filtered high-confidence H2Db peptides.xlsx; List of unfiltered H2Kb peptides (7-14 mers).xlsx; List of unfiltered H2Db peptides (7-14 mers).xlsx; Annotation table.xlsx; Order of injection for H2Kb peptides.xlsx; Order of injection for H2Db peptides.xlsx	figshare	10.6084/m9.figshare.c.4118674	doi:10.6084/m9.figshare.c.4118675
SYSMHC00018_Schusterh_160727_Rammensee_Germany_adrenal tissue_B22_H2Db_CID_1	DDA mass spectrometry				#N/A					Database search engines, statistical validation, high-confidence filters and spectral library generation	H2Db:Kb peptides used for spectral library generation.xlsx; List of filtered high-confidence H2Kb peptides.xlsx; List of filtered high-confidence H2Db peptides.xlsx; List of unfiltered H2Kb peptides (7-14 mers).xlsx; List of unfiltered H2Db peptides (7-14 mers).xlsx; Annotation table.xlsx; Order of injection for H2Kb peptides.xlsx; Order of injection for H2Db peptides.xlsx	figshare	10.6084/m9.figshare.c.4118674	doi:10.6084/m9.figshare.c.4118675
SYSMHC00018_Schusterh_160727_Rammensee_Germany_adrenal tissue_B22_H2Db_HCD_1	DDA mass spectrometry				#N/A					Database search engines, statistical validation, high-confidence filters and spectral library generation	H2Db:Kb peptides used for spectral library generation.xlsx; List of filtered high-confidence H2Kb peptides.xlsx; List of filtered high-confidence H2Db peptides.xlsx; List of unfiltered H2Kb peptides (7-14 mers).xlsx; List of unfiltered H2Db peptides (7-14 mers).xlsx; Annotation table.xlsx; Order of injection for H2Kb peptides.xlsx; Order of injection for H2Db peptides.xlsx	figshare	10.6084/m9.figshare.c.4118674	doi:10.6084/m9.figshare.c.4118675
SYSMHC00018_Schusterh_160727_Rammensee_Germany_adrenal tissue_Y3_H2Kb_CID_1	DDA mass spectrometry				#N/A					Database search engines, statistical validation, high-confidence filters and spectral library generation	H2Db:Kb peptides used for spectral library generation.xlsx; List of filtered high-confidence H2Kb peptides.xlsx; List of filtered high-confidence H2Db peptides.xlsx; List of unfiltered H2Kb peptides (7-14 mers).xlsx; List of unfiltered H2Db peptides (7-14 mers).xlsx; Annotation table.xlsx; Order of injection for H2Kb peptides.xlsx; Order of injection for H2Db peptides.xlsx	figshare	10.6084/m9.figshare.c.4118674	doi:10.6084/m9.figshare.c.4118675
SYSMHC00018_Schusterh_160727_Rammensee_Germany_adrenal tissue_Y3_H2Kb_HCD_1	DDA mass spectrometry				#N/A					Database search engines, statistical validation, high-confidence filters and spectral library generation	H2Db:Kb peptides used for spectral library generation.xlsx; List of filtered high-confidence H2Kb peptides.xlsx; List of filtered high-confidence H2Db peptides.xlsx; List of unfiltered H2Kb peptides (7-14 mers).xlsx; List of unfiltered H2Db peptides (7-14 mers).xlsx; Annotation table.xlsx; Order of injection for H2Kb peptides.xlsx; Order of injection for H2Db peptides.xlsx	figshare	10.6084/m9.figshare.c.4118674	doi:10.6084/m9.figshare.c.4118675
SYSMHC00018_Schusterh_160727_Rammensee_Germany_lung_B22_H2Db_CID_1	DDA mass spectrometry	Orbitrap Fusion Lumos	Thermo Fisher Scientific	Collision-induced dissociation	Assay 292	SYSMHC00018_160727_HSJB_mouse_lung_B22_20%_CIDqISOT_#1_msms19.mzXML	PRIDE	PXD008733	http://identifiers.org/pride.project:PXD008733	Database search engines, statistical validation, high-confidence filters and spectral library generation	H2Db:Kb peptides used for spectral library generation.xlsx; List of filtered high-confidence H2Kb peptides.xlsx; List of filtered high-confidence H2Db peptides.xlsx; List of unfiltered H2Kb peptides (7-14 mers).xlsx; List of unfiltered H2Db peptides (7-14 mers).xlsx; Annotation table.xlsx; Order of injection for H2Kb peptides.xlsx; Order of injection for H2Db peptides.xlsx	figshare	10.6084/m9.figshare.c.4118674	doi:10.6084/m9.figshare.c.4118675
SYSMHC00018_Schusterh_160727_Rammensee_Germany_lung_B22_H2Db_HCD_1	DDA mass spectrometry	Orbitrap Fusion Lumos	Thermo Fisher Scientific	Higher-energy collisional dissociation	Assay 293	SYSMHC00018_160727_HSJB_mouse_lung_B22_20%_HCDqISOT_#2_msms20.mzXML	PRIDE	PXD008733	http://identifiers.org/pride.project:PXD008733	Database search engines, statistical validation, high-confidence filters and spectral library generation	H2Db:Kb peptides used for spectral library generation.xlsx; List of filtered high-confidence H2Kb peptides.xlsx; List of filtered high-confidence H2Db peptides.xlsx; List of unfiltered H2Kb peptides (7-14 mers).xlsx; List of unfiltered H2Db peptides (7-14 mers).xlsx; Annotation table.xlsx; Order of injection for H2Kb peptides.xlsx; Order of injection for H2Db peptides.xlsx	figshare	10.6084/m9.figshare.c.4118674	doi:10.6084/m9.figshare.c.4118675
SYSMHC00018_Schusterh_160727_Rammensee_Germany_lung_Y3_H2Kb_CID_1	DDA mass spectrometry	Orbitrap Fusion Lumos	Thermo Fisher Scientific	Collision-induced dissociation	Assay 294	SYSMHC00018_160727_HSJB_mouse_lung_Y3_20%_CIDqISOT_#1_msms17.mzXML	PRIDE	PXD008733	http://identifiers.org/pride.project:PXD008733	Database search engines, statistical validation, high-confidence filters and spectral library generation	H2Db:Kb peptides used for spectral library generation.xlsx; List of filtered high-confidence H2Kb peptides.xlsx; List of filtered high-confidence H2Db peptides.xlsx; List of unfiltered H2Kb peptides (7-14 mers).xlsx; List of unfiltered H2Db peptides (7-14 mers).xlsx; Annotation table.xlsx; Order of injection for H2Kb peptides.xlsx; Order of injection for H2Db peptides.xlsx	figshare	10.6084/m9.figshare.c.4118674	doi:10.6084/m9.figshare.c.4118675
SYSMHC00018_Schusterh_160727_Rammensee_Germany_lung_Y3_H2Kb_HCD_1	DDA mass spectrometry	Orbitrap Fusion Lumos	Thermo Fisher Scientific	Higher-energy collisional dissociation	Assay 295	SYSMHC00018_160727_HSJB_mouse_lung_Y3_20%_HCDqISOT_#2_msms18.mzXML	PRIDE	PXD008733	http://identifiers.org/pride.project:PXD008733	Database search engines, statistical validation, high-confidence filters and spectral library generation	H2Db:Kb peptides used for spectral library generation.xlsx; List of filtered high-confidence H2Kb peptides.xlsx; List of filtered high-confidence H2Db peptides.xlsx; List of unfiltered H2Kb peptides (7-14 mers).xlsx; List of unfiltered H2Db peptides (7-14 mers).xlsx; Annotation table.xlsx; Order of injection for H2Kb peptides.xlsx; Order of injection for H2Db peptides.xlsx	figshare	10.6084/m9.figshare.c.4118674	doi:10.6084/m9.figshare.c.4118675
SYSMHC00018_Schusterh_160727_Rammensee_Germany_skin_B22_H2Db_CID_1	DDA mass spectrometry	Orbitrap Fusion Lumos	Thermo Fisher Scientific	Collision-induced dissociation	Assay 296	SYSMHC00018_160727_HSJB_mouse_skin_B22_20%_CIDqISOT_#1_msms11.mzXML	PRIDE	PXD008733	http://identifiers.org/pride.project:PXD008733	Database search engines, statistical validation, high-confidence filters and spectral library generation	H2Db:Kb peptides used for spectral library generation.xlsx; List of filtered high-confidence H2Kb peptides.xlsx; List of filtered high-confidence H2Db peptides.xlsx; List of unfiltered H2Kb peptides (7-14 mers).xlsx; List of unfiltered H2Db peptides (7-14 mers).xlsx; Annotation table.xlsx; Order of injection for H2Kb peptides.xlsx; Order of injection for H2Db peptides.xlsx	figshare	10.6084/m9.figshare.c.4118674	doi:10.6084/m9.figshare.c.4118675
SYSMHC00018_Schusterh_160727_Rammensee_Germany_skin_B22_H2Db_HCD_1	DDA mass spectrometry	Orbitrap Fusion Lumos	Thermo Fisher Scientific	Higher-energy collisional dissociation	Assay 297	SYSMHC00018_160727_HSJB_mouse_skin_B22_20%_HCDqISOT_#2_msms12.mzXML	PRIDE	PXD008733	http://identifiers.org/pride.project:PXD008733	Database search engines, statistical validation, high-confidence filters and spectral library generation	H2Db:Kb peptides used for spectral library generation.xlsx; List of filtered high-confidence H2Kb peptides.xlsx; List of filtered high-confidence H2Db peptides.xlsx; List of unfiltered H2Kb peptides (7-14 mers).xlsx; List of unfiltered H2Db peptides (7-14 mers).xlsx; Annotation table.xlsx; Order of injection for H2Kb peptides.xlsx; Order of injection for H2Db peptides.xlsx	figshare	10.6084/m9.figshare.c.4118674	doi:10.6084/m9.figshare.c.4118675
SYSMHC00018_Schusterh_160727_Rammensee_Germany_skin_Y3_H2Kb_CID_1	DDA mass spectrometry	Orbitrap Fusion Lumos	Thermo Fisher Scientific	Collision-induced dissociation	Assay 298	SYSMHC00018_160727_HSJB_mouse_skin_Y3_20%_CIDqISOT_#1_msms9.mzXML	PRIDE	PXD008733	http://identifiers.org/pride.project:PXD008733	Database search engines, statistical validation, high-confidence filters and spectral library generation	H2Db:Kb peptides used for spectral library generation.xlsx; List of filtered high-confidence H2Kb peptides.xlsx; List of filtered high-confidence H2Db peptides.xlsx; List of unfiltered H2Kb peptides (7-14 mers).xlsx; List of unfiltered H2Db peptides (7-14 mers).xlsx; Annotation table.xlsx; Order of injection for H2Kb peptides.xlsx; Order of injection for H2Db peptides.xlsx	figshare	10.6084/m9.figshare.c.4118674	doi:10.6084/m9.figshare.c.4118675
SYSMHC00018_Schusterh_160727_Rammensee_Germany_skin_Y3_H2Kb_HCD_1	DDA mass spectrometry	Orbitrap Fusion Lumos	Thermo Fisher Scientific	Higher-energy collisional dissociation	Assay 299	SYSMHC00018_160727_HSJB_mouse_skin_Y3_20%_HCDqISOT_#2_msms10.mzXML	PRIDE	PXD008733	http://identifiers.org/pride.project:PXD008733	Database search engines, statistical validation, high-confidence filters and spectral library generation	H2Db:Kb peptides used for spectral library generation.xlsx; List of filtered high-confidence H2Kb peptides.xlsx; List of filtered high-confidence H2Db peptides.xlsx; List of unfiltered H2Kb peptides (7-14 mers).xlsx; List of unfiltered H2Db peptides (7-14 mers).xlsx; Annotation table.xlsx; Order of injection for H2Kb peptides.xlsx; Order of injection for H2Db peptides.xlsx	figshare	10.6084/m9.figshare.c.4118674	doi:10.6084/m9.figshare.c.4118675
SYSMHC00018_Schusterh_160727_Rammensee_Germany_testis_B22_H2Db_CID_1	DDA mass spectrometry	Orbitrap Fusion Lumos	Thermo Fisher Scientific	Collision-induced dissociation	Assay 300	SYSMHC00018_160727_HSJB_mouse_testis_B22_20%_CIDqISOT_#1_msms7.mzXML	PRIDE	PXD008733	http://identifiers.org/pride.project:PXD008733	Database search engines, statistical validation, high-confidence filters and spectral library generation	H2Db:Kb peptides used for spectral library generation.xlsx; List of filtered high-confidence H2Kb peptides.xlsx; List of filtered high-confidence H2Db peptides.xlsx; List of unfiltered H2Kb peptides (7-14 mers).xlsx; List of unfiltered H2Db peptides (7-14 mers).xlsx; Annotation table.xlsx; Order of injection for H2Kb peptides.xlsx; Order of injection for H2Db peptides.xlsx	figshare	10.6084/m9.figshare.c.4118674	doi:10.6084/m9.figshare.c.4118675
SYSMHC00018_Schusterh_160727_Rammensee_Germany_testis_B22_H2Db_HCD_1	DDA mass spectrometry	Orbitrap Fusion Lumos	Thermo Fisher Scientific	Higher-energy collisional dissociation	Assay 301	SYSMHC00018_160727_HSJB_mouse_testis_B22_20%_HCDqISOT_#2_msms8.mzXML	PRIDE	PXD008733	http://identifiers.org/pride.project:PXD008733	Database search engines, statistical validation, high-confidence filters and spectral library generation	H2Db:Kb peptides used for spectral library generation.xlsx; List of filtered high-confidence H2Kb peptides.xlsx; List of filtered high-confidence H2Db peptides.xlsx; List of unfiltered H2Kb peptides (7-14 mers).xlsx; List of unfiltered H2Db peptides (7-14 mers).xlsx; Annotation table.xlsx; Order of injection for H2Kb peptides.xlsx; Order of injection for H2Db peptides.xlsx	figshare	10.6084/m9.figshare.c.4118674	doi:10.6084/m9.figshare.c.4118675
SYSMHC00018_Schusterh_160727_Rammensee_Germany_testis_Y3_H2Kb_HCD_1	DDA mass spectrometry	Orbitrap Fusion Lumos	Thermo Fisher Scientific	Higher-energy collisional dissociation	Assay 302	SYSMHC00018_160727_HSJB_mouse_testis_Y3_20%_HCDqISOT_#2_msms6.mzXML	PRIDE	PXD008733	http://identifiers.org/pride.project:PXD008733	Database search engines, statistical validation, high-confidence filters and spectral library generation	H2Db:Kb peptides used for spectral library generation.xlsx; List of filtered high-confidence H2Kb peptides.xlsx; List of filtered high-confidence H2Db peptides.xlsx; List of unfiltered H2Kb peptides (7-14 mers).xlsx; List of unfiltered H2Db peptides (7-14 mers).xlsx; Annotation table.xlsx; Order of injection for H2Kb peptides.xlsx; Order of injection for H2Db peptides.xlsx	figshare	10.6084/m9.figshare.c.4118674	doi:10.6084/m9.figshare.c.4118675
SYSMHC00018_Schusterh_160821_Rammensee_Germany_colon_B22_H2Db_CID_1	DDA mass spectrometry	Orbitrap Fusion Lumos	Thermo Fisher Scientific	Collision-induced dissociation	Assay 303	SYSMHC00018_160821_HSJB_mouse_Colon_B22_20%_CIDqISOT_#1_msms29.mzXML	PRIDE	PXD008733	http://identifiers.org/pride.project:PXD008733	Database search engines, statistical validation, high-confidence filters and spectral library generation	H2Db:Kb peptides used for spectral library generation.xlsx; List of filtered high-confidence H2Kb peptides.xlsx; List of filtered high-confidence H2Db peptides.xlsx; List of unfiltered H2Kb peptides (7-14 mers).xlsx; List of unfiltered H2Db peptides (7-14 mers).xlsx; Annotation table.xlsx; Order of injection for H2Kb peptides.xlsx; Order of injection for H2Db peptides.xlsx	figshare	10.6084/m9.figshare.c.4118674	doi:10.6084/m9.figshare.c.4118675
SYSMHC00018_Schusterh_160821_Rammensee_Germany_colon_B22_H2Db_HCD_1	DDA mass spectrometry	Orbitrap Fusion Lumos	Thermo Fisher Scientific	Higher-energy collisional dissociation	Assay 304	SYSMHC00018_160821_HSJB_mouse_Colon_B22_20%_HCDqISOT_#2_msms30.mzXML	PRIDE	PXD008733	http://identifiers.org/pride.project:PXD008733	Database search engines, statistical validation, high-confidence filters and spectral library generation	H2Db:Kb peptides used for spectral library generation.xlsx; List of filtered high-confidence H2Kb peptides.xlsx; List of filtered high-confidence H2Db peptides.xlsx; List of unfiltered H2Kb peptides (7-14 mers).xlsx; List of unfiltered H2Db peptides (7-14 mers).xlsx; Annotation table.xlsx; Order of injection for H2Kb peptides.xlsx; Order of injection for H2Db peptides.xlsx	figshare	10.6084/m9.figshare.c.4118674	doi:10.6084/m9.figshare.c.4118675
SYSMHC00018_Schusterh_160821_Rammensee_Germany_colon_Y3_H2Kb_CID_1	DDA mass spectrometry	Orbitrap Fusion Lumos	Thermo Fisher Scientific	Collision-induced dissociation	Assay 305	SYSMHC00018_160821_HSJB_mouse_Colon_Y3_20%_CIDqISOT_#1_msms27.mzXML	PRIDE	PXD008733	http://identifiers.org/pride.project:PXD008733	Database search engines, statistical validation, high-confidence filters and spectral library generation	H2Db:Kb peptides used for spectral library generation.xlsx; List of filtered high-confidence H2Kb peptides.xlsx; List of filtered high-confidence H2Db peptides.xlsx; List of unfiltered H2Kb peptides (7-14 mers).xlsx; List of unfiltered H2Db peptides (7-14 mers).xlsx; Annotation table.xlsx; Order of injection for H2Kb peptides.xlsx; Order of injection for H2Db peptides.xlsx	figshare	10.6084/m9.figshare.c.4118674	doi:10.6084/m9.figshare.c.4118675
SYSMHC00018_Schusterh_160821_Rammensee_Germany_colon_Y3_H2Kb_HCD_1	DDA mass spectrometry	Orbitrap Fusion Lumos	Thermo Fisher Scientific	Higher-energy collisional dissociation	Assay 306	SYSMHC00018_160821_HSJB_mouse_Colon_Y3_20%_HCDqISOT_#2_msms28.mzXML	PRIDE	PXD008733	http://identifiers.org/pride.project:PXD008733	Database search engines, statistical validation, high-confidence filters and spectral library generation	H2Db:Kb peptides used for spectral library generation.xlsx; List of filtered high-confidence H2Kb peptides.xlsx; List of filtered high-confidence H2Db peptides.xlsx; List of unfiltered H2Kb peptides (7-14 mers).xlsx; List of unfiltered H2Db peptides (7-14 mers).xlsx; Annotation table.xlsx; Order of injection for H2Kb peptides.xlsx; Order of injection for H2Db peptides.xlsx	figshare	10.6084/m9.figshare.c.4118674	doi:10.6084/m9.figshare.c.4118675
SYSMHC00018_Schusterh_160821_Rammensee_Germany_kidney_B22_H2Db_CID_1	DDA mass spectrometry	Orbitrap Fusion Lumos	Thermo Fisher Scientific	Collision-induced dissociation	Assay 307	SYSMHC00018_160821_HSJB_mouse_Kidney_B22_20%_CIDqISOT_#1_msms14.mzXML	PRIDE	PXD008733	http://identifiers.org/pride.project:PXD008733	Database search engines, statistical validation, high-confidence filters and spectral library generation	H2Db:Kb peptides used for spectral library generation.xlsx; List of filtered high-confidence H2Kb peptides.xlsx; List of filtered high-confidence H2Db peptides.xlsx; List of unfiltered H2Kb peptides (7-14 mers).xlsx; List of unfiltered H2Db peptides (7-14 mers).xlsx; Annotation table.xlsx; Order of injection for H2Kb peptides.xlsx; Order of injection for H2Db peptides.xlsx	figshare	10.6084/m9.figshare.c.4118674	doi:10.6084/m9.figshare.c.4118675
SYSMHC00018_Schusterh_160821_Rammensee_Germany_kidney_B22_H2Db_HCD_1	DDA mass spectrometry	Orbitrap Fusion Lumos	Thermo Fisher Scientific	Higher-energy collisional dissociation	Assay 308	SYSMHC00018_160821_HSJB_mouse_Kidney_B22_20%_HCDqISOT_#2_msms15.mzXML	PRIDE	PXD008733	http://identifiers.org/pride.project:PXD008733	Database search engines, statistical validation, high-confidence filters and spectral library generation	H2Db:Kb peptides used for spectral library generation.xlsx; List of filtered high-confidence H2Kb peptides.xlsx; List of filtered high-confidence H2Db peptides.xlsx; List of unfiltered H2Kb peptides (7-14 mers).xlsx; List of unfiltered H2Db peptides (7-14 mers).xlsx; Annotation table.xlsx; Order of injection for H2Kb peptides.xlsx; Order of injection for H2Db peptides.xlsx	figshare	10.6084/m9.figshare.c.4118674	doi:10.6084/m9.figshare.c.4118675
SYSMHC00018_Schusterh_160821_Rammensee_Germany_kidney_Y3_H2Kb_CID_1	DDA mass spectrometry	Orbitrap Fusion Lumos	Thermo Fisher Scientific	Collision-induced dissociation	Assay 309	SYSMHC00018_160821_HSJB_mouse_Kidney_Y3_20%_CIDqISOT_#1_msms12.mzXML	PRIDE	PXD008733	http://identifiers.org/pride.project:PXD008733	Database search engines, statistical validation, high-confidence filters and spectral library generation	H2Db:Kb peptides used for spectral library generation.xlsx; List of filtered high-confidence H2Kb peptides.xlsx; List of filtered high-confidence H2Db peptides.xlsx; List of unfiltered H2Kb peptides (7-14 mers).xlsx; List of unfiltered H2Db peptides (7-14 mers).xlsx; Annotation table.xlsx; Order of injection for H2Kb peptides.xlsx; Order of injection for H2Db peptides.xlsx	figshare	10.6084/m9.figshare.c.4118674	doi:10.6084/m9.figshare.c.4118675
SYSMHC00018_Schusterh_160821_Rammensee_Germany_kidney_Y3_H2Kb_HCD_1	DDA mass spectrometry	Orbitrap Fusion Lumos	Thermo Fisher Scientific	Higher-energy collisional dissociation	Assay 310	SYSMHC00018_160821_HSJB_mouse_Kidney_Y3_20%_HCDqISOT_#2_msms13.mzXML	PRIDE	PXD008733	http://identifiers.org/pride.project:PXD008733	Database search engines, statistical validation, high-confidence filters and spectral library generation	H2Db:Kb peptides used for spectral library generation.xlsx; List of filtered high-confidence H2Kb peptides.xlsx; List of filtered high-confidence H2Db peptides.xlsx; List of unfiltered H2Kb peptides (7-14 mers).xlsx; List of unfiltered H2Db peptides (7-14 mers).xlsx; Annotation table.xlsx; Order of injection for H2Kb peptides.xlsx; Order of injection for H2Db peptides.xlsx	figshare	10.6084/m9.figshare.c.4118674	doi:10.6084/m9.figshare.c.4118675
SYSMHC00018_Schusterh_160821_Rammensee_Germany_liver_B22_H2Db_CID_1	DDA mass spectrometry	Orbitrap Fusion Lumos	Thermo Fisher Scientific	Collision-induced dissociation	Assay 311	SYSMHC00018_160821_HSJB_mouse_Liver_B22_20%_CIDqISOT_#1_msms39.mzXML	PRIDE	PXD008733	http://identifiers.org/pride.project:PXD008733	Database search engines, statistical validation, high-confidence filters and spectral library generation	H2Db:Kb peptides used for spectral library generation.xlsx; List of filtered high-confidence H2Kb peptides.xlsx; List of filtered high-confidence H2Db peptides.xlsx; List of unfiltered H2Kb peptides (7-14 mers).xlsx; List of unfiltered H2Db peptides (7-14 mers).xlsx; Annotation table.xlsx; Order of injection for H2Kb peptides.xlsx; Order of injection for H2Db peptides.xlsx	figshare	10.6084/m9.figshare.c.4118674	doi:10.6084/m9.figshare.c.4118675
SYSMHC00018_Schusterh_160821_Rammensee_Germany_liver_B22_H2Db_HCD_1	DDA mass spectrometry	Orbitrap Fusion Lumos	Thermo Fisher Scientific	Higher-energy collisional dissociation	Assay 312	SYSMHC00018_160821_HSJB_mouse_Liver_B22_20%_HCDqISOT_#2_msms40.mzXML	PRIDE	PXD008733	http://identifiers.org/pride.project:PXD008733	Database search engines, statistical validation, high-confidence filters and spectral library generation	H2Db:Kb peptides used for spectral library generation.xlsx; List of filtered high-confidence H2Kb peptides.xlsx; List of filtered high-confidence H2Db peptides.xlsx; List of unfiltered H2Kb peptides (7-14 mers).xlsx; List of unfiltered H2Db peptides (7-14 mers).xlsx; Annotation table.xlsx; Order of injection for H2Kb peptides.xlsx; Order of injection for H2Db peptides.xlsx	figshare	10.6084/m9.figshare.c.4118674	doi:10.6084/m9.figshare.c.4118675
SYSMHC00018_Schusterh_160821_Rammensee_Germany_liver_Y3_H2Kb_CID_1	DDA mass spectrometry	Orbitrap Fusion Lumos	Thermo Fisher Scientific	Collision-induced dissociation	Assay 313	SYSMHC00018_160821_HSJB_mouse_Liver_Y3_20%_CIDqISOT_#1_msms37.mzXML	PRIDE	PXD008733	http://identifiers.org/pride.project:PXD008733	Database search engines, statistical validation, high-confidence filters and spectral library generation	H2Db:Kb peptides used for spectral library generation.xlsx; List of filtered high-confidence H2Kb peptides.xlsx; List of filtered high-confidence H2Db peptides.xlsx; List of unfiltered H2Kb peptides (7-14 mers).xlsx; List of unfiltered H2Db peptides (7-14 mers).xlsx; Annotation table.xlsx; Order of injection for H2Kb peptides.xlsx; Order of injection for H2Db peptides.xlsx	figshare	10.6084/m9.figshare.c.4118674	doi:10.6084/m9.figshare.c.4118675
SYSMHC00018_Schusterh_160821_Rammensee_Germany_liver_Y3_H2Kb_HCD_1	DDA mass spectrometry	Orbitrap Fusion Lumos	Thermo Fisher Scientific	Higher-energy collisional dissociation	Assay 314	SYSMHC00018_160821_HSJB_mouse_Liver_Y3_20%_HCDqISOT_#2_msms38.mzXML	PRIDE	PXD008733	http://identifiers.org/pride.project:PXD008733	Database search engines, statistical validation, high-confidence filters and spectral library generation	H2Db:Kb peptides used for spectral library generation.xlsx; List of filtered high-confidence H2Kb peptides.xlsx; List of filtered high-confidence H2Db peptides.xlsx; List of unfiltered H2Kb peptides (7-14 mers).xlsx; List of unfiltered H2Db peptides (7-14 mers).xlsx; Annotation table.xlsx; Order of injection for H2Kb peptides.xlsx; Order of injection for H2Db peptides.xlsx	figshare	10.6084/m9.figshare.c.4118674	doi:10.6084/m9.figshare.c.4118675
SYSMHC00018_Schusterh_160821_Rammensee_Germany_LLC1_B22_H2Db_CID_1	DDA mass spectrometry	Orbitrap Fusion Lumos	Thermo Fisher Scientific	Collision-induced dissociation	Assay 315	SYSMHC00018_160821_HSJB_mouse_LLC1_B22_20%_CIDqISOT_#1_msms9.mzXML	PRIDE	PXD008733	http://identifiers.org/pride.project:PXD008733	Database search engines, statistical validation, high-confidence filters and spectral library generation	H2Db:Kb peptides used for spectral library generation.xlsx; List of filtered high-confidence H2Kb peptides.xlsx; List of filtered high-confidence H2Db peptides.xlsx; List of unfiltered H2Kb peptides (7-14 mers).xlsx; List of unfiltered H2Db peptides (7-14 mers).xlsx; Annotation table.xlsx; Order of injection for H2Kb peptides.xlsx; Order of injection for H2Db peptides.xlsx	figshare	10.6084/m9.figshare.c.4118674	doi:10.6084/m9.figshare.c.4118675
SYSMHC00018_Schusterh_160821_Rammensee_Germany_LLC1_B22_H2Db_HCD_1	DDA mass spectrometry	Orbitrap Fusion Lumos	Thermo Fisher Scientific	Higher-energy collisional dissociation	Assay 316	SYSMHC00018_160821_HSJB_mouse_LLC1_B22_20%_HCDqISOT_#2_msms10.mzXML	PRIDE	PXD008733	http://identifiers.org/pride.project:PXD008733	Database search engines, statistical validation, high-confidence filters and spectral library generation	H2Db:Kb peptides used for spectral library generation.xlsx; List of filtered high-confidence H2Kb peptides.xlsx; List of filtered high-confidence H2Db peptides.xlsx; List of unfiltered H2Kb peptides (7-14 mers).xlsx; List of unfiltered H2Db peptides (7-14 mers).xlsx; Annotation table.xlsx; Order of injection for H2Kb peptides.xlsx; Order of injection for H2Db peptides.xlsx	figshare	10.6084/m9.figshare.c.4118674	doi:10.6084/m9.figshare.c.4118675
SYSMHC00018_Schusterh_160821_Rammensee_Germany_LLC1_Y3_H2Kb_CID_1	DDA mass spectrometry	Orbitrap Fusion Lumos	Thermo Fisher Scientific	Collision-induced dissociation	Assay 317	SYSMHC00018_160821_HSJB_mouse_LLC1_Y3_20%_CIDqISOT_#1_msms7.mzXML	PRIDE	PXD008733	http://identifiers.org/pride.project:PXD008733	Database search engines, statistical validation, high-confidence filters and spectral library generation	H2Db:Kb peptides used for spectral library generation.xlsx; List of filtered high-confidence H2Kb peptides.xlsx; List of filtered high-confidence H2Db peptides.xlsx; List of unfiltered H2Kb peptides (7-14 mers).xlsx; List of unfiltered H2Db peptides (7-14 mers).xlsx; Annotation table.xlsx; Order of injection for H2Kb peptides.xlsx; Order of injection for H2Db peptides.xlsx	figshare	10.6084/m9.figshare.c.4118674	doi:10.6084/m9.figshare.c.4118675
SYSMHC00018_Schusterh_160821_Rammensee_Germany_LLC1_Y3_H2Kb_HCD_1	DDA mass spectrometry	Orbitrap Fusion Lumos	Thermo Fisher Scientific	Higher-energy collisional dissociation	Assay 318	SYSMHC00018_160821_HSJB_mouse_LLC1_Y3_20%_HCDqISOT_#2_msms8.mzXML	PRIDE	PXD008733	http://identifiers.org/pride.project:PXD008733	Database search engines, statistical validation, high-confidence filters and spectral library generation	H2Db:Kb peptides used for spectral library generation.xlsx; List of filtered high-confidence H2Kb peptides.xlsx; List of filtered high-confidence H2Db peptides.xlsx; List of unfiltered H2Kb peptides (7-14 mers).xlsx; List of unfiltered H2Db peptides (7-14 mers).xlsx; Annotation table.xlsx; Order of injection for H2Kb peptides.xlsx; Order of injection for H2Db peptides.xlsx	figshare	10.6084/m9.figshare.c.4118674	doi:10.6084/m9.figshare.c.4118675
SYSMHC00018_Schusterh_160821_Rammensee_Germany_lung_B22_H2Db_CID_1	DDA mass spectrometry	Orbitrap Fusion Lumos	Thermo Fisher Scientific	Collision-induced dissociation	Assay 319	SYSMHC00018_160821_HSJB_mouse_Lung_B22_20%_CIDqISOT_#1_msms44.mzXML	PRIDE	PXD008733	http://identifiers.org/pride.project:PXD008733	Database search engines, statistical validation, high-confidence filters and spectral library generation	H2Db:Kb peptides used for spectral library generation.xlsx; List of filtered high-confidence H2Kb peptides.xlsx; List of filtered high-confidence H2Db peptides.xlsx; List of unfiltered H2Kb peptides (7-14 mers).xlsx; List of unfiltered H2Db peptides (7-14 mers).xlsx; Annotation table.xlsx; Order of injection for H2Kb peptides.xlsx; Order of injection for H2Db peptides.xlsx	figshare	10.6084/m9.figshare.c.4118674	doi:10.6084/m9.figshare.c.4118675
SYSMHC00018_Schusterh_160821_Rammensee_Germany_lung_B22_H2Db_HCD_1	DDA mass spectrometry	Orbitrap Fusion Lumos	Thermo Fisher Scientific	Higher-energy collisional dissociation	Assay 320	SYSMHC00018_160821_HSJB_mouse_Lung_B22_20%_HCDqISOT_#2_msms45.mzXML	PRIDE	PXD008733	http://identifiers.org/pride.project:PXD008733	Database search engines, statistical validation, high-confidence filters and spectral library generation	H2Db:Kb peptides used for spectral library generation.xlsx; List of filtered high-confidence H2Kb peptides.xlsx; List of filtered high-confidence H2Db peptides.xlsx; List of unfiltered H2Kb peptides (7-14 mers).xlsx; List of unfiltered H2Db peptides (7-14 mers).xlsx; Annotation table.xlsx; Order of injection for H2Kb peptides.xlsx; Order of injection for H2Db peptides.xlsx	figshare	10.6084/m9.figshare.c.4118674	doi:10.6084/m9.figshare.c.4118675
SYSMHC00018_Schusterh_160821_Rammensee_Germany_lung_Y3_H2Kb_CID_1	DDA mass spectrometry	Orbitrap Fusion Lumos	Thermo Fisher Scientific	Collision-induced dissociation	Assay 321	SYSMHC00018_160821_HSJB_mouse_Lung_Y3_20%_CIDqISOT_#1_msms42.mzXML	PRIDE	PXD008733	http://identifiers.org/pride.project:PXD008733	Database search engines, statistical validation, high-confidence filters and spectral library generation	H2Db:Kb peptides used for spectral library generation.xlsx; List of filtered high-confidence H2Kb peptides.xlsx; List of filtered high-confidence H2Db peptides.xlsx; List of unfiltered H2Kb peptides (7-14 mers).xlsx; List of unfiltered H2Db peptides (7-14 mers).xlsx; Annotation table.xlsx; Order of injection for H2Kb peptides.xlsx; Order of injection for H2Db peptides.xlsx	figshare	10.6084/m9.figshare.c.4118674	doi:10.6084/m9.figshare.c.4118675
SYSMHC00018_Schusterh_160821_Rammensee_Germany_lung_Y3_H2Kb_HCD_1	DDA mass spectrometry	Orbitrap Fusion Lumos	Thermo Fisher Scientific	Higher-energy collisional dissociation	Assay 322	SYSMHC00018_160821_HSJB_mouse_Lung_Y3_20%_HCDqISOT_#2_msms43.mzXML	PRIDE	PXD008733	http://identifiers.org/pride.project:PXD008733	Database search engines, statistical validation, high-confidence filters and spectral library generation	H2Db:Kb peptides used for spectral library generation.xlsx; List of filtered high-confidence H2Kb peptides.xlsx; List of filtered high-confidence H2Db peptides.xlsx; List of unfiltered H2Kb peptides (7-14 mers).xlsx; List of unfiltered H2Db peptides (7-14 mers).xlsx; Annotation table.xlsx; Order of injection for H2Kb peptides.xlsx; Order of injection for H2Db peptides.xlsx	figshare	10.6084/m9.figshare.c.4118674	doi:10.6084/m9.figshare.c.4118675
SYSMHC00018_Schusterh_160821_Rammensee_Germany_smallintestine_B22_H2Db_CID_1	DDA mass spectrometry	Orbitrap Fusion Lumos	Thermo Fisher Scientific	Collision-induced dissociation	Assay 323	SYSMHC00018_160821_HSJB_mouse_sIntestine_B22_20%_CIDqISOT_#1_msms20.mzXML	PRIDE	PXD008733	http://identifiers.org/pride.project:PXD008733	Database search engines, statistical validation, high-confidence filters and spectral library generation	H2Db:Kb peptides used for spectral library generation.xlsx; List of filtered high-confidence H2Kb peptides.xlsx; List of filtered high-confidence H2Db peptides.xlsx; List of unfiltered H2Kb peptides (7-14 mers).xlsx; List of unfiltered H2Db peptides (7-14 mers).xlsx; Annotation table.xlsx; Order of injection for H2Kb peptides.xlsx; Order of injection for H2Db peptides.xlsx	figshare	10.6084/m9.figshare.c.4118674	doi:10.6084/m9.figshare.c.4118675
SYSMHC00018_Schusterh_160821_Rammensee_Germany_smallintestine_B22_H2Db_HCD_1	DDA mass spectrometry	Orbitrap Fusion Lumos	Thermo Fisher Scientific	Higher-energy collisional dissociation	Assay 324	SYSMHC00018_160821_HSJB_mouse_sIntestine_B22_20%_HCDqISOT_#2_msms21.mzXML	PRIDE	PXD008733	http://identifiers.org/pride.project:PXD008733	Database search engines, statistical validation, high-confidence filters and spectral library generation	H2Db:Kb peptides used for spectral library generation.xlsx; List of filtered high-confidence H2Kb peptides.xlsx; List of filtered high-confidence H2Db peptides.xlsx; List of unfiltered H2Kb peptides (7-14 mers).xlsx; List of unfiltered H2Db peptides (7-14 mers).xlsx; Annotation table.xlsx; Order of injection for H2Kb peptides.xlsx; Order of injection for H2Db peptides.xlsx	figshare	10.6084/m9.figshare.c.4118674	doi:10.6084/m9.figshare.c.4118675
SYSMHC00018_Schusterh_160821_Rammensee_Germany_smallintestine_Y3_H2Kb_CID_1	DDA mass spectrometry	Orbitrap Fusion Lumos	Thermo Fisher Scientific	Collision-induced dissociation	Assay 325	SYSMHC00018_160821_HSJB_mouse_sIntestine_Y3_20%_CIDqISOT_#1_msms18.mzXML	PRIDE	PXD008733	http://identifiers.org/pride.project:PXD008733	Database search engines, statistical validation, high-confidence filters and spectral library generation	H2Db:Kb peptides used for spectral library generation.xlsx; List of filtered high-confidence H2Kb peptides.xlsx; List of filtered high-confidence H2Db peptides.xlsx; List of unfiltered H2Kb peptides (7-14 mers).xlsx; List of unfiltered H2Db peptides (7-14 mers).xlsx; Annotation table.xlsx; Order of injection for H2Kb peptides.xlsx; Order of injection for H2Db peptides.xlsx	figshare	10.6084/m9.figshare.c.4118674	doi:10.6084/m9.figshare.c.4118675
SYSMHC00018_Schusterh_160821_Rammensee_Germany_smallintestine_Y3_H2Kb_HCD_1	DDA mass spectrometry	Orbitrap Fusion Lumos	Thermo Fisher Scientific	Higher-energy collisional dissociation	Assay 326	SYSMHC00018_160821_HSJB_mouse_sIntestine_Y3_20%_HCDqISOT_#2_msms19.mzXML	PRIDE	PXD008733	http://identifiers.org/pride.project:PXD008733	Database search engines, statistical validation, high-confidence filters and spectral library generation	H2Db:Kb peptides used for spectral library generation.xlsx; List of filtered high-confidence H2Kb peptides.xlsx; List of filtered high-confidence H2Db peptides.xlsx; List of unfiltered H2Kb peptides (7-14 mers).xlsx; List of unfiltered H2Db peptides (7-14 mers).xlsx; Annotation table.xlsx; Order of injection for H2Kb peptides.xlsx; Order of injection for H2Db peptides.xlsx	figshare	10.6084/m9.figshare.c.4118674	doi:10.6084/m9.figshare.c.4118675
SYSMHC00018_Schusterh_160821_Rammensee_Germany_spinalcord_B22_H2Db_CID_1	DDA mass spectrometry	Orbitrap Fusion Lumos	Thermo Fisher Scientific	Collision-induced dissociation	Assay 327	SYSMHC00018_160821_HSJB_mouse_spinalcord_B22_20%_CIDqISOT_#1_msms25.mzXML	PRIDE	PXD008733	http://identifiers.org/pride.project:PXD008733	Database search engines, statistical validation, high-confidence filters and spectral library generation	H2Db:Kb peptides used for spectral library generation.xlsx; List of filtered high-confidence H2Kb peptides.xlsx; List of filtered high-confidence H2Db peptides.xlsx; List of unfiltered H2Kb peptides (7-14 mers).xlsx; List of unfiltered H2Db peptides (7-14 mers).xlsx; Annotation table.xlsx; Order of injection for H2Kb peptides.xlsx; Order of injection for H2Db peptides.xlsx	figshare	10.6084/m9.figshare.c.4118674	doi:10.6084/m9.figshare.c.4118675
SYSMHC00018_Schusterh_160821_Rammensee_Germany_spinalcord_B22_H2Db_HCD_1	DDA mass spectrometry	Orbitrap Fusion Lumos	Thermo Fisher Scientific	Higher-energy collisional dissociation	Assay 328	SYSMHC00018_160821_HSJB_mouse_spinalcord_B22_20%_HCDqISOT_#2_msms26.mzXML	PRIDE	PXD008733	http://identifiers.org/pride.project:PXD008733	Database search engines, statistical validation, high-confidence filters and spectral library generation	H2Db:Kb peptides used for spectral library generation.xlsx; List of filtered high-confidence H2Kb peptides.xlsx; List of filtered high-confidence H2Db peptides.xlsx; List of unfiltered H2Kb peptides (7-14 mers).xlsx; List of unfiltered H2Db peptides (7-14 mers).xlsx; Annotation table.xlsx; Order of injection for H2Kb peptides.xlsx; Order of injection for H2Db peptides.xlsx	figshare	10.6084/m9.figshare.c.4118674	doi:10.6084/m9.figshare.c.4118675
SYSMHC00018_Schusterh_160821_Rammensee_Germany_spinalcord_Y3_H2Kb_CID_1	DDA mass spectrometry	Orbitrap Fusion Lumos	Thermo Fisher Scientific	Collision-induced dissociation	Assay 329	SYSMHC00018_160821_HSJB_mouse_spinalcord_Y3_20%_CIDqISOT_#1_msms23.mzXML	PRIDE	PXD008733	http://identifiers.org/pride.project:PXD008733	Database search engines, statistical validation, high-confidence filters and spectral library generation	H2Db:Kb peptides used for spectral library generation.xlsx; List of filtered high-confidence H2Kb peptides.xlsx; List of filtered high-confidence H2Db peptides.xlsx; List of unfiltered H2Kb peptides (7-14 mers).xlsx; List of unfiltered H2Db peptides (7-14 mers).xlsx; Annotation table.xlsx; Order of injection for H2Kb peptides.xlsx; Order of injection for H2Db peptides.xlsx	figshare	10.6084/m9.figshare.c.4118674	doi:10.6084/m9.figshare.c.4118675
SYSMHC00018_Schusterh_160821_Rammensee_Germany_spinalcord_Y3_H2Kb_HCD_1	DDA mass spectrometry	Orbitrap Fusion Lumos	Thermo Fisher Scientific	Higher-energy collisional dissociation	Assay 330	SYSMHC00018_160821_HSJB_mouse_spinalcord_Y3_20%_HCDqISOT_#2_msms24.mzXML	PRIDE	PXD008733	http://identifiers.org/pride.project:PXD008733	Database search engines, statistical validation, high-confidence filters and spectral library generation	H2Db:Kb peptides used for spectral library generation.xlsx; List of filtered high-confidence H2Kb peptides.xlsx; List of filtered high-confidence H2Db peptides.xlsx; List of unfiltered H2Kb peptides (7-14 mers).xlsx; List of unfiltered H2Db peptides (7-14 mers).xlsx; Annotation table.xlsx; Order of injection for H2Kb peptides.xlsx; Order of injection for H2Db peptides.xlsx	figshare	10.6084/m9.figshare.c.4118674	doi:10.6084/m9.figshare.c.4118675
SYSMHC00018_Schusterh_160821_Rammensee_Germany_thymus_B22_H2Db_CID_1	DDA mass spectrometry	Orbitrap Fusion Lumos	Thermo Fisher Scientific	Collision-induced dissociation	Assay 331	SYSMHC00018_160821_HSJB_mouse_Thymus_B22_20%_CIDqISOT_#1_msms34.mzXML	PRIDE	PXD008733	http://identifiers.org/pride.project:PXD008733	Database search engines, statistical validation, high-confidence filters and spectral library generation	H2Db:Kb peptides used for spectral library generation.xlsx; List of filtered high-confidence H2Kb peptides.xlsx; List of filtered high-confidence H2Db peptides.xlsx; List of unfiltered H2Kb peptides (7-14 mers).xlsx; List of unfiltered H2Db peptides (7-14 mers).xlsx; Annotation table.xlsx; Order of injection for H2Kb peptides.xlsx; Order of injection for H2Db peptides.xlsx	figshare	10.6084/m9.figshare.c.4118674	doi:10.6084/m9.figshare.c.4118675
SYSMHC00018_Schusterh_160821_Rammensee_Germany_thymus_B22_H2Db_HCD_1	DDA mass spectrometry	Orbitrap Fusion Lumos	Thermo Fisher Scientific	Higher-energy collisional dissociation	Assay 332	SYSMHC00018_160821_HSJB_mouse_Thymus_B22_20%_HCDqISOT_#2_msms35.mzXML	PRIDE	PXD008733	http://identifiers.org/pride.project:PXD008733	Database search engines, statistical validation, high-confidence filters and spectral library generation	H2Db:Kb peptides used for spectral library generation.xlsx; List of filtered high-confidence H2Kb peptides.xlsx; List of filtered high-confidence H2Db peptides.xlsx; List of unfiltered H2Kb peptides (7-14 mers).xlsx; List of unfiltered H2Db peptides (7-14 mers).xlsx; Annotation table.xlsx; Order of injection for H2Kb peptides.xlsx; Order of injection for H2Db peptides.xlsx	figshare	10.6084/m9.figshare.c.4118674	doi:10.6084/m9.figshare.c.4118675
SYSMHC00018_Schusterh_160821_Rammensee_Germany_thymus_Y3_H2Kb_CID_1	DDA mass spectrometry	Orbitrap Fusion Lumos	Thermo Fisher Scientific	Collision-induced dissociation	Assay 333	SYSMHC00018_160821_HSJB_mouse_Thymus_Y3_20%_CIDqISOT_#1_msms32.mzXML	PRIDE	PXD008733	http://identifiers.org/pride.project:PXD008733	Database search engines, statistical validation, high-confidence filters and spectral library generation	H2Db:Kb peptides used for spectral library generation.xlsx; List of filtered high-confidence H2Kb peptides.xlsx; List of filtered high-confidence H2Db peptides.xlsx; List of unfiltered H2Kb peptides (7-14 mers).xlsx; List of unfiltered H2Db peptides (7-14 mers).xlsx; Annotation table.xlsx; Order of injection for H2Kb peptides.xlsx; Order of injection for H2Db peptides.xlsx	figshare	10.6084/m9.figshare.c.4118674	doi:10.6084/m9.figshare.c.4118675
SYSMHC00018_Schusterh_160821_Rammensee_Germany_thymus_Y3_H2Kb_HCD_1	DDA mass spectrometry	Orbitrap Fusion Lumos	Thermo Fisher Scientific	Higher-energy collisional dissociation	Assay 334	SYSMHC00018_160821_HSJB_mouse_Thymus_Y3_20%_HCDqISOT_#2_msms33.mzXML	PRIDE	PXD008733	http://identifiers.org/pride.project:PXD008733	Database search engines, statistical validation, high-confidence filters and spectral library generation	H2Db:Kb peptides used for spectral library generation.xlsx; List of filtered high-confidence H2Kb peptides.xlsx; List of filtered high-confidence H2Db peptides.xlsx; List of unfiltered H2Kb peptides (7-14 mers).xlsx; List of unfiltered H2Db peptides (7-14 mers).xlsx; Annotation table.xlsx; Order of injection for H2Kb peptides.xlsx; Order of injection for H2Db peptides.xlsx	figshare	10.6084/m9.figshare.c.4118674	doi:10.6084/m9.figshare.c.4118675
